# Supplementary material for: An alternative splicing program promotes adipose tissue thermogenesis
Source: eLife. 2016 Sep 16;5:e17672. doi: 10.7554/eLife.17672 (PMC5026472; doi:10.7554/eLife.17672)
Supplement: Figure 1—source data 1. — DOI: http://dx.doi.org/10.7554/eLife.17672.004 [file elife-17672-fig1-data1.xls]

## Sheet: Nova1
	Sample Name	Nova1	18S	Ratio	Mean	Fold	Mean	sem	p
Control	Sample 1	81.0557	93.3509	0.868291	0.796771	1.0318	1	0.0583734			0.772214
	Sample 1	74.5561	102.801	0.72525
	Sample 2	88.659	107.342	0.825948	0.802587	1.03933
	Sample 2	90.0997	115.627	0.779227
	Sample 3	14.0497	16.3739	0.858052	0.879344	1.13873
	Sample 3	16.0818	17.856	0.900635
	Sample 4	22.6227	25.0584	0.902799	0.776344	1.00535
	Sample 4	22.3438	34.381	0.649889
	Sample 5	16.2699	19.2226	0.846395	0.606024	0.784788
	Sample 5	16.6593	45.5603	0.365654
ObOb	Sample 6	57.0431	171.029	0.333528	0.312201	0.404294	0.49295	0.0620899	0.000347116
	Sample 6	47.1246	162.01	0.290875
	Sample 7	58.8811	188.261	0.312762	0.349998	0.45324
	Sample 7	52.0692	134.464	0.387234
	Sample 8	15.8966	46.4168	0.342475	0.317855	0.411615
	Sample 8	14.746	50.2875	0.293235
	Sample 9	12.0602	38.726	0.311423	0.569552	0.737557
	Sample 9	12.2212	14.7656	0.827681
	Sample 10	14.2799	31.2158	0.457459	0.353708	0.458044
	Sample 10	12.9157	51.6717	0.249957

## Sheet: Nova2
	Sample Name	Nova2	18S	Ratio	Mean	Fold	Mean	sem	p
Control	Sample 1	86.7332	37.0358	2.34188	2.26779	1.78411	1	0.212367			1.2711
	Sample 1	92.8741	42.3365	2.19371
	Sample 2	79.833	42.8476	1.86318	1.40398	1.10454
	Sample 2	84.8949	89.8566	0.944782
	Sample 3	13.027	15.6312	0.8334	0.777651	0.611792
	Sample 3	14.5178	20.1105	0.721903
	Sample 4	20.6511	22.4824	0.918545	0.968649	0.762053
	Sample 4	22.2951	21.8847	1.01875
	Sample 5	25.9403	24.5576	1.05631	0.937441	0.737502
	Sample 5	29.2226	35.6993	0.818576
ObOb	Sample 6	44.8487	109.68	0.408904	0.406174	0.319544	0.363593	0.063886	0.0374495
	Sample 6	45.5383	112.874	0.403443
	Sample 7	48.9684	52.1182	0.939564	0.701481	0.551868
	Sample 7	48.5924	104.861	0.463398
	Sample 8	15.0945	28.3175	0.533045	0.397213	0.312495
	Sample 8	14.1121	53.9904	0.261381
	Sample 9	13.63	22.996	0.592711	0.576549	0.453581
	Sample 9	14.2339	25.4001	0.560386
	Sample 10	10.7334	48.3017	0.222215	0.229404	0.180476
	Sample 10	11.7069	49.4813	0.236593
