# Supplementary material for: An alternative splicing program promotes adipose tissue thermogenesis
Source: eLife. 2016 Sep 16;5:e17672. doi: 10.7554/eLife.17672 (PMC5026472; doi:10.7554/eLife.17672)
Supplement: Figure 1—source data 2. — DOI: http://dx.doi.org/10.7554/eLife.17672.005 [file elife-17672-fig1-data2.xlsx]

## Sheet: Nova1
	Nova1	18s	Ratio	Fold	Mean	SEM	p		1.40688
ND	0.944814	0.805958	1.17229	0.833256	1	0.287677
	0.40999	0.512893	0.799367	0.568186
	2.09357	2.02532	1.0337	0.734748
	1.31577	1.30949	1.00479	0.714201
	8.68198	2.28299	3.8029	2.70308
	0.763709	0.976127	0.782387	0.556117
	3.68354	2.9405	1.25269	0.890408
HFD	2.6199	1.64264	1.59494	1.13367	1.26237	0.232457	0.492224
	0.799584	1.55998	0.51256	0.364325
	2.72791	2.51718	1.08372	0.770299
	1.48453	0.618715	2.39938	1.70547
	3.59585	1.27159	2.82783	2.01
	1.32725	0.960814	1.38138	0.98188
	6.13742	2.33166	2.63221	1.87096

## Sheet: Nova2
	Nova2	18s	Ratio	Fold	Mean	SEM	p		1.83096
ND	1.88432	1.08507	1.73659	0.948458	1	0.182384
	0.619057	0.815904	0.758738	0.414393
	2.51299	2.01788	1.24536	0.680168
	3.83191	1.34276	2.85375	1.55861
	3.45633	2.39254	1.44463	0.788999
	4.74299	1.47538	3.21477	1.75578
	7.6228	4.87736	1.5629	0.853593
HFD	1.7537	1.76538	0.993384	0.542548	0.498397	0.0670167	0.0339798
	1.83796	1.90007	0.967311	0.528308
	1.5006	2.13515	0.702808	0.383847
	0.408408	0.828903	0.492709	0.269098
	1.36586	1.38675	0.984938	0.537935
	3.00255	1.98048	1.51607	0.828018
	2.54665	3.48571	0.730597	0.399024
