# Supplementary material for: An alternative splicing program promotes adipose tissue thermogenesis
Source: eLife. 2016 Sep 16;5:e17672. doi: 10.7554/eLife.17672 (PMC5026472; doi:10.7554/eLife.17672)
Supplement: Figure 3—source data 1. — DOI: http://dx.doi.org/10.7554/eLife.17672.015 [file elife-17672-fig3-data1.xlsx]

## Sheet: Nova1
Sample Name	Nova1	18s	Ratio	Fold	Mean	SEM	p
Liver					0.00949862	0.00157257			0.217304
	0.000837146	0.310054	0.0027	0.012425
	0.000725905	0.233129	0.00311374	0.0143289
	0.000958961	0.546239	0.00175557	0.00807885
	0.000748125	0.686995	0.00108898	0.00501132
	0.000900321	0.663762	0.00135639	0.0062419
	0.000628189	0.495802	0.00126702	0.00583061
	0.000758718	0.239575	0.00316694	0.0145737
eWAT	0.00811101	0.12849	0.0631254	0.290493	1	0.141372	0.000210208
	0.023691	0.155651	0.152206	0.70043
	0.0577411	0.214301	0.269439	1.23992
	0.0254752	0.161436	0.157803	0.726187
	0.0267803	0.0959741	0.279036	1.28408
	0.0317919	0.102244	0.310942	1.43091
	0.070462	0.239208	0.294564	1.35554
	0.0444649	0.210417	0.211318	0.972451

## Sheet: Nova2
Sample Name	Nova2	18s	Ratio	Fold	Mean	SEM	p
Liver					0.120639	0.00793062			0.0586082
	0.00258998	0.322257	0.00803699	0.137131
	0.00165364	0.210904	0.0078407	0.133782
	0.00328329	0.521249	0.00629889	0.107475
	0.00442874	0.501063	0.0088387	0.15081
	0.00263603	0.480753	0.00548313	0.0935558
	0.00192086	0.324016	0.00592829	0.101151
	0.00170499	0.241284	0.0070663	0.120569
eWAT	0.0055819	0.162305	0.0343915	0.586804	1	0.132161	0.000283764
	0.00924985	0.198638	0.0465665	0.79454
	0.0198341	0.226809	0.0874485	1.49209
	0.00723098	0.181019	0.039946	0.681577
	0.00728961	0.125391	0.0581352	0.991931
	0.00452738	0.0956012	0.047357	0.808027
	0.0113265	0.18849	0.0600907	1.0253
	0.0233591	0.246067	0.0949299	1.61974
