# Supplementary material for: An alternative splicing program promotes adipose tissue thermogenesis
Source: eLife. 2016 Sep 16;5:e17672. doi: 10.7554/eLife.17672 (PMC5026472; doi:10.7554/eLife.17672)
Supplement: Figure 3—source data 2. — DOI: http://dx.doi.org/10.7554/eLife.17672.016 [file elife-17672-fig3-data2.xlsx]

## Sheet: Sheet2
Jnk1alpha			Jnk1beta				Ratio 1a/1b
Control	NOVA2		Control	NOVA2			Control	NOVA2
25.5969	26.6629		18.7123	16.2743			1.36792	1.63834
7.0185	6.99982		6.7397	11.1987			1.04137	0.625055
28.0504	16.294		16.2917	16.269			1.72175	1.00154
24.8702	6.35461		14.7985	6.44709			1.68059	0.985655
16.378	9.292		15.1506	13.6176			1.08101	0.682354
20.199	15.2239		9.95153	16.7431			2.02974	0.909264
31.1082	16.9021		9.66235	23.6768			3.21953	0.713868
20.4569	6.78257		12.9058	10.6194			1.5851	0.638693
43.0078	25.0522		15.7129	28.1487			2.7371	0.889994
18.1402	12.8929		17.4873	20.0455			1.03733	0.643179		Control	NOVA2
						mean	1.75014	0.872795		1	0.498699
						sem	0.232105	0.0970355		0.132621	0.0554443
						p		0.00445648
Jnk2alpha			Jnk2beta				Ratio2a/2b
Control	NOVA2		Control	NOVA2			Control	NOVA2
47.8367	54.4978		45.3838	32.9583			1.05405	1.65354
14.6957	26.3673		14.2958	14.5238			1.02797	1.81546
40.037	43.8463		30.3613	32.4582			1.31868	1.35085
41.9748	13.7083		40.6839	12.9244			1.03173	1.06065
55.3453	29.7126		31.6426	26.1913			1.74907	1.13445
32.7993	40.0486		27.6903	29.7316			1.18451	1.347
21.9444	83.8408		22.4147	41.9452			0.979021	1.99882
33.6696	37.1687		23.4137	25.3601			1.43803	1.46564
26.2228	97.4411		21.0746	47.7369			1.24428	2.04121
31.9777	68.3352		22.3294	38.359			1.43209	1.78146		Control	NOVA2
						mean	1.24594	1.56491		1	1.256
						sem	0.0771164	0.109311		0.0618939	0.0877336
						p		0.0296824
