# Supplementary material for: An alternative splicing program promotes adipose tissue thermogenesis
Source: eLife. 2016 Sep 16;5:e17672. doi: 10.7554/eLife.17672 (PMC5026472; doi:10.7554/eLife.17672)
Supplement: Figure 3—source data 3. — DOI: http://dx.doi.org/10.7554/eLife.17672.017 [file elife-17672-fig3-data3.xlsx]

## Sheet: Jnk1
	Jnk1alpha	Jnk1beta	Ratio	Fold	Mean	SEM	P
FWT	38.1188	37.0807	1.02799	1.23369	1	0.178732			0.833267
	48.3062	54.4174	0.887697	1.06532
	41.2207	41.1419	1.00191	1.20239
	43.2481	43.1108	1.00319	1.20392
	11.4326	46.5603	0.245544	0.294676
FN1,2	49.2498	39.5816	1.24426	1.49323	1.59267	0.157057	0.0358053
	60.098	41.7058	1.441	1.72933
	35.9049	24.9772	1.43751	1.72515
	31.0658	26.6933	1.16381	1.39668
	43.3809	50.3753	0.861153	1.03347
	34.2044	18.8458	1.81497	2.17813

## Sheet: Jnk2
	Jnk2alpha	Jnk2beta	Ratio	Fold	Mean	SEM	P
FWT	37.1211	37.1486	0.999261	0.934407	1	0.0363528			1.06941
	45.6093	43.5311	1.04774	0.979739
	38.3803	37.5103	1.02319	0.956788
	40.1855	32.4834	1.23711	1.15682
	33.4585	35.4198	0.944627	0.883319
	46.6972	39.6947	1.17641	1.10006
	41.1123	35.1963	1.16809	1.09228
	41.9379	43.7389	0.958825	0.896596
FN1,2	36.8828	38.4508	0.959221	0.896966	0.722543	0.0915929	0.0276581
	28.5278	43.7697	0.651771	0.60947
	19.4897	29.7176	0.655832	0.613267
	22.5285	25.8325	0.872101	0.8155
	37.2856	34.6681	1.0755	1.0057
	10.0112	23.7388	0.421724	0.394353
