# Supplementary material for: An alternative splicing program promotes adipose tissue thermogenesis
Source: eLife. 2016 Sep 16;5:e17672. doi: 10.7554/eLife.17672 (PMC5026472; doi:10.7554/eLife.17672)
Supplement: Figure 4—source data 1. — DOI: http://dx.doi.org/10.7554/eLife.17672.022 [file elife-17672-fig4-data1.xlsx]

## Sheet: CD
								Mean							sem							PVALUE
	Weigth	FAT	LEAN	FREE WATER	TOTAL WATER	%fat	%Lean	Weigth	FAT	LEAN	FREE WATER	TOTAL WATER	%Fat	%Lean	Weigth	FAT	LEAN	FREE WATER	TOTAL WATER	%Fat	%Lean	Weigth	FAT	LEAN	FREE WATER	TOTAL WATER	%Fat	%Lean
FWT	30.3	3.46	26.3			11.6263	88.3737	27.38	2.8005	24.114	#DIV/0!	#DIV/0!	10.3214	89.6786	0.587663	0.148174	0.477577	#DIV/0!	#DIV/0!	0.415035	0.415035
	29.6	2.98	25.91			10.315	89.685
	28	2.69	24.68			9.82828	90.1717
	29.4	3.43	25.71			11.7708	88.2292
	29.8	2.94	26.52			9.97963	90.0204
	30.1	4.17	25.5			14.0546	85.9454
	32.2	3.09	28.76			9.70173	90.2983
	29.2	3.02	25.78			10.4861	89.5139
	29.9	3.76	25.28			12.9477	87.0523
	28.4	2.7	24.95			9.76492	90.2351
	25.5	1.36	22.2			5.7725	94.2275
	26.3	2.43	23.46			9.38586	90.6141
	25.1	3.19	21.84			12.7447	87.2553
	24.5	2.53	21.56			10.5023	89.4977
	27	3.23	23.63			12.0253	87.9747
	24.6	2.13	22.46			8.66206	91.3379
	22.8	2.07	20.49			9.17553	90.8245
	24.4	2.46	21.62			10.2159	89.7841
	26	2.31	23.12			9.08376	90.9162
	24.5	2.06	22.51			8.38421	91.6158
FN1 N2	26.7	1.87	24.18			7.1785	92.8215	28.5875	2.07625	26.4987	#DIV/0!	#DIV/0!	7.28064	92.7194	0.713251	0.135026	0.701782	#DIV/0!	#DIV/0!	0.472001	0.472001	0.208889	0.00152914	0.01401	#DIV/0!	#DIV/0!	0.000131304	0.000131304
	31	2.35	28.59			7.59535	92.4047
	28.5	2.32	26.01			8.1892	91.8108
	26.3	2.56	24.24			9.55224	90.4478
	26.6	1.83	24.79			6.87453	93.1255
	31.6	2.44	29.08			7.74112	92.2589
	29.5	1.6	28.14			5.37996	94.62
	28.5	1.64	26.96			5.73427	94.2657

## Sheet: HFD
								Mean							sem							P VALUE
	Weigth	FAT	LEAN	FREE WATER	TOTAL WATER	%fat	%Lean	Weigth	FAT	LEAN	FREE WATER	TOTAL WATER	%fat	%Lean	Weigth	FAT	LEAN	FREE WATER	TOTAL WATER	%fat	%Lean	Weigth	FAT	LEAN	FREE WATER	TOTAL WATER	%fat	%Lean
FWT	43.9	18.39	25.09			42.2953	57.7047	43.4636	16.6855	26.6555	#DIV/0!	#DIV/0!	37.1584	62.8416	1.51931	1.30276	0.398891	#DIV/0!	#DIV/0!	2.06227	2.06227
	52.2	24.59	27.42			47.2794	52.7206
	52.5	22.79	29.36			43.7009	56.2991
	45.8	19.03	26.41			41.8794	58.1206
	49.6	22.56	26.96			45.5574	54.4426
	46.6	19.81	26.72			42.5747	57.4253
	52.7	24.2	28.46			45.9552	54.0448
	54.9	23.7	30.74			43.5342	56.4658
	37.3	10.92	26.35			29.2997	70.7003
	42.3	16.27	25.73			38.7381	61.2619
	43	17.63	25.26			41.1052	58.8948
	41.7	15.25	26.35			36.6587	63.3413
	42.7	16.49	25.96			38.8457	61.1543
	41.9	16.84	25.26			40	60
	41	11.66	29.71			28.1847	71.8153
	32.3	5.9	26.4			18.2663	81.7337
	31	4.02	26.97			12.9719	87.0281
	37.9	13.37	23.61			36.1547	63.8453
	52	23.47	28.86			44.85	55.15
	40.4	16.48	24.03			40.6813	59.3187
	44.9	18.33	26.78			40.634	59.366
	29.6	5.38	23.99			18.318	81.682
FN1 N2	33	8.1	24.83			24.5976	75.4024	36.3385	10.3146	26.3477	#DIV/0!	#DIV/0!	26.5557	73.4443	1.59384	1.63713	0.568268	#DIV/0!	#DIV/0!	3.42201	3.42201	0.00297414	0.00526892	0.661624	#DIV/0!	#DIV/0!	0.0149528	0.0149528
	27.5	2.82	25.02			10.1293	89.8707
	30.9	2.2	28.76			7.10594	92.8941
	31	2.12	29.33			6.74086	93.2591
	37.2	14.63	22.65			39.2436	60.7564
	35.3	11.56	24.08			32.4355	67.5645
	45.6	20.16	25.87			43.7975	56.2025
	32.6	7.78	24.85			23.8431	76.1569
	42	15.97	27.75			36.5279	63.4721
	46.3	17.67	28.78			38.0409	61.9591
	40	13.46	27.11			33.1772	66.8228
	36.3	8.84	27.62			24.2457	75.7543
	34.7	8.78	25.87			25.3391	74.6609
