# Supplementary material for: An alternative splicing program promotes adipose tissue thermogenesis
Source: eLife. 2016 Sep 16;5:e17672. doi: 10.7554/eLife.17672 (PMC5026472; doi:10.7554/eLife.17672)
Supplement: Figure 4—source data 2. — DOI: http://dx.doi.org/10.7554/eLife.17672.023 [file elife-17672-fig4-data2.xlsx]

## Sheet: Insulin
		Insulin	Insulin	mean	sem	p vs wt
CHOW	FWT	259.471	337.668	202.542	34.0111
		49.3831	550.485
		127.267	246.916
		233.651	204.794
		182.117	166.402
		73.5744	85.1052
		162.892	155.858
	FN1,N2	156.172		166.962	53.0644	0.582196
		528.915
		106.966
		62.2132
		98.1584
		111.206
		102.62
		169.447
HFD	FWT	566.167	1082.48	1185.73	187.612
		346.317	653.254
		149.271	1522.35
		1955.7	1784.05
		696.396	1434.05
		182.117	1289.17
		1207.54	2983.47
		1341.22	1778.13
	FN1,N2	182.117		614.252	152.793	0.0277434
		1100
		166.189
		581.939
		980.66
		720.277
		73.5744
		1109.26

## Sheet: Leptin
		Leptin	Leptin	mean	sem	p vs wt
CHOW	FWT	312.783	271.874	1283.12	781.337
		462.91	401.973
		167.813	442.719
		409.284	487.446
		268.049	407.154
		1388.57	434.298
		758.165	1205.41
		12933.2	178.315
	FN1,N2	297.093		570.029	165.947	0.384973
		748.206
		59.1169
		793.855
		897.675
		297.959
		1400.32
		66.0111
HFD	FWT	2880.85	24031.2	19447.8	2628.37
		23730.8	8030.88
		6671.88	29113.7
		23445.5	22882.5
		11965.5	30016.3
		5921.48	15545.9
		30546.8	> 50000
		22533	34400.5
	FN1,N2	145.866		6666.2	1864.85	0.000704569
		10484.1
		103.237
		11362.7
		9189.44
		11972.1
		992.867
		9079.25

## Sheet: Resistin
		Resistin	Resistin	mean	sem	p vs wt
CHOW	WT	1557.8	471.53	1043.79	154.686
		1047.03	805.639
		174.586	872.46
		1358.9	1312.12
		1030.65	676.617
		1082.03	437.401
		1359.62	672.969
		2884.73	956.622
	N1N2	1090.83		1013.42	85.814	0.865294
		747.653
		1248.35
		1091.85
		1213.29
		876.166
		1234.29
		604.949
HFD	WT	3173.69	5711	4597.05	358.637
		4528.8	3338.47
		2555.75	4722.57
		5510.89	3797.01
		2579.38	5891.23
		2407.96	6624.86
		5573.82	5543.48
		6495.59	5098.28
	N1N2	915.704		2733.66	484.647	0.00760182
		3569.26
		1132.04
		3890.77
		4701.84
		2845.6
		1649.91
		3164.18

## Sheet: Glucose
		GLUCOSE		mean	sem	p vs wt
CHOW	FWT	101	106	105.4	4.2353
		107	108
		126
		101
		125
		103
		98
		79
	FN1,N2	101		105.25	3.76426	0.979208
		114
		94
		108
		112
		111
		116
		86
HFD	FWT	179	232	165.75	12.8885
		237	131
		240	148
		190	112
		219	117
		110	82
		196	137
		197	125
	FN1,N2	122	113	124	7.77442	0.0104044
		121	163
		120	168
		108	100
		149	66
		167	112
		104	109
		172	90
