# Supplementary material for: An alternative splicing program promotes adipose tissue thermogenesis
Source: eLife. 2016 Sep 16;5:e17672. doi: 10.7554/eLife.17672 (PMC5026472; doi:10.7554/eLife.17672)
Supplement: Figure 4—source data 3. — DOI: http://dx.doi.org/10.7554/eLife.17672.024 [file elife-17672-fig4-data3.xlsx]

## Sheet: CHOW
	Chow											Chow
Group				0	15	30	60	90	120		Group				0	15	30	60	90	120
Fwt CD				103	233	257	185	114	109		FΔ12 CD				101	215	186	178	117	125
				95	321	301	165	122	105						114	246	221	114	119	125
				103	242	178	111	122	98						94	273	235	143	95	138
				84	266	231	179	138	97						108	276	232	179	117	115
				89	310	271	172	121	96						112	242	285	121	140	139
				81	281	283	155	136	100						111	312	189	145	165	116
				83	241	210	191	122	93						116	233	192	194	147	115
				77	280	186	205	141	90						86	253	208	131	113	90
				87	274	271	175	129	106
				98	251	236	148	165	135
				101	277	272	176	110	118
				107	312	281	195	109	121
				126	341	201	168	124	109
				101	295	280	148	144	117
				125	292	238	141	131	104
				103	280	262	180	99	123
				98	331	269	149	106	117
				79	289	157	174	124	118
				106	265	230	169	124	112
				108	354	236	157	130	108
				0	15	30	60	90	120						0	15	30	60	90	120
			MEAN	97.7	286.75	242.5	167.15	125.55	108.8					MEAN	105.25	256.25	218.5	150.625	126.625	120.375
			SD	13.7117	33.5792	39.4522	21.4851	14.9788	11.4644					SD	10.6469	30.0939	32.9978	29.5922	22.3475	15.5833
														PVALUE	0.138699	0.0340293	0.12104	0.181424	0.902889	0.0854098
				20	20	20	20	20	20						8	8	8	8	8	8
				4.47214	4.47214	4.47214	4.47214	4.47214	4.47214						2.82843	2.82843	2.82843	2.82843	2.82843	2.82843
			SEM	3.06603	7.50855	8.82177	4.80421	3.34937	2.56351					SEM	3.76426	10.6398	11.6665	10.4624	7.90103	5.50953

## Sheet: HFD
	HFD										HFD
Group				0	15	30	60	90	120	Group				0	15	30	60	90	120
Fwt HFD				144	338	337	272	214	155	FΔ12 HFD				122	291	246	145	90	141
				129	347	354	180	337	226					121	271	222	172	102	136
				63	296	350	255	111	159					120	270	274	151	215	136
				176	370	346	470	212	90					108	278	352	268	114	290
				175	251	309	275	258	152					149	349	516	275	211	183
				129	217	200	160	543	118					167	459	403	287	172	146
				143	467	490	574	160	422					104	389	432	317	378	269
				167	343	339	265	150	121					172	360	378	390	248	216
				179	431	341	299	185	221					134	309	398	350	235	153
				237	419	339	288	293	166					146	396	352	294	193	189
				240	395	379	246	169	223					113	372	277	199	148	96
				190	429	442	284	210	139					163	396	457	248	143	207
				219	504	415	410	316	214					168	299	323	332	229	133
				110	468	469	406	292	306					100	323	354	217	85	103
				196	405	444	366	255	229					66	263	258	191	167	85
				197	524	512	324	197	237					112	341	264	272	167	92
				232	465	442	441	318	168					109	311	248	161	104	136
				131	408	245	161	165	186					90	360	351	137	150	164
				148	393	475	323	179	130
				112	470	413	190	225	199
				117	412	424	201	252	144
				82	331	245	346	141	130
				137	286	261	190	183	161
				125	584	361	256	115	126
				134	330	369	145	165	139
				87	381	225	248	124	106
				0	15	30	60	90	120					0	15	30	60	90	120
			MEAN	153.808	394.769	366.385	291.346	221.885	179.5				MEAN	125.778	335.389	339.167	244.778	175.056	159.722
			SD	48.0874	84.9401	84.784	105.221	91.9771	70.2306				SD	29.7372	54.2132	82.1893	76.6332	72.0314	57.4802
													PVALUE	0.0216909	0.00715435	0.293187	0.0969168	0.0657338	0.312021
				26	26	26	26	26	26					18	18	18	18	18	18
				5.09902	5.09902	5.09902	5.09902	5.09902	5.09902					4.24264	4.24264	4.24264	4.24264	4.24264	4.24264
			SEM	9.43072	16.6581	16.6275	20.6355	18.0382	13.7734				SEM	7.00912	12.7782	19.3722	18.0626	16.978	13.5482
