# Supplementary material for: An alternative splicing program promotes adipose tissue thermogenesis
Source: eLife. 2016 Sep 16;5:e17672. doi: 10.7554/eLife.17672 (PMC5026472; doi:10.7554/eLife.17672)
Supplement: Figure 4—source data 4. — DOI: http://dx.doi.org/10.7554/eLife.17672.025 [file elife-17672-fig4-data4.xlsx]

## Sheet: FWT
Time	EE (Kcal/hr/kg)
	FWT									Mean	SEM
07:13:12	18.3791	18.6184	23.8585	15.0142	19.0343	16.189	17.1053	18.6728	17.9341	18.3118	0.820704
08:13:12	19.4231	17.8618	20.9968	15.8924	17.4143	16.7378	13.655	17.2531	15.0898	17.1471	0.73374
09:13:12	17.5275	15.6908	17.5241	13.881	18.0374	15.3659	13.6842	17.3765	14.8802	15.9964	0.556606
10:13:12	16.044	19.2434	21.3183	16.1756	17.6324	14.1159	19.5906	17.1914	15.0599	17.3746	0.774972
11:13:12	14.8352	19.0461	17.3955	13.1161	15.919	14.1768	14.4444	19.3519	16.2275	16.0569	0.725594
12:13:12	15.3022	16.1842	17.0096	15.779	16.3863	16.7683	13.2749	17.2531	14.1916	15.7944	0.44433
13:13:12	16.0989	14.8355	18.3923	13.8527	16.1371	14.3902	26.5789	29.0741	26.0479	19.4897	2.00177
14:13:12	14.7527	17.1053	18.1029	13.8244	19.1277	14.1159	23.0409	24.8765	21.018	18.4405	1.31872
15:13:12	15.9615	13.4539	19.3248	14.7025	14.8598	14.3598	22.193	23.642	20.8982	17.7106	1.27813
16:13:12	14.478	19.8684	15.9486	15.5524	15.296	14.5427	18.3626	21.0494	18.0539	17.0169	0.800119
17:13:12	15.0275	16.5461	19.2605	13.8527	16.2305	14.2073	17.4854	21.4198	16.5569	16.7318	0.806417
18:13:12	19.0934	19.3092	19.7106	15.779	17.134	17.6829	20.9649	20.463	18.3832	18.7245	0.551501
19:13:12	15.9341	17.0066	17.717	15.4108	18.7539	15.9451	15.4386	19.784	18.3533	17.1493	0.529468
20:13:12	21.6484	21.5789	23.1833	17.8187	24.9221	18.4451	21.8129	24.0432	22.1557	21.7343	0.781369
21:13:12	21.1813	21.3158	24.9518	19.3201	21.8069	21.7683	20.9942	22.6543	20.8683	21.6512	0.510309
22:13:12	19.3956	18.7829	21.6077	22.3229	22.8037	17.8354	22.5439	19.8765	22.6647	20.8704	0.636211
23:13:12	17.9121	17.5329	23.2476	16.9122	19.6573	17.3476	20.2924	21.8827	21.7665	19.6168	0.773783
00:13:12	18.2692	19.9013	22.3151	20.9915	18.6604	16.25	19.1813	18.9815	17.9042	19.1616	0.58901
01:13:12	18.3242	18.8158	21.865	17.0255	19.1277	16.6463	17.6901	20.0926	13.982	18.1744	0.746359
02:13:12	17.5549	18.3882	17.0418	16.9405	19.0966	15.3659	16.2865	20.5864	18.3533	17.7349	0.522393
03:13:12	16.4011	17.3684	23.4084	19.2635	16.4798	15.3354	17.5146	21.8827	14.7006	18.0394	0.981755
04:13:12	16.6484	20.2303	17.492	16.4589	17.134	15.7927	16.9591	19.321	15.6886	17.3028	0.511697
05:13:12	16.5385	19.2105	18.8746	22.6912	21.4019	20.6402	19.2982	22.284	22.6946	20.4037	0.697143
06:13:12	16.9505	17.8947	23.5691	22.4079	23.0218	16.189	19.3275	21.8827	21.8563	20.3444	0.930189
07:13:12	17.033	17.7632	22.5723	19.0085	18.6916	17.4695	16.2573	18.2099	20.8383	18.6493	0.656351
08:13:12	16.8132	16.6118	22.1222	14.6176	17.4766	16.6159	16.0526	21.4815	18.7425	17.8371	0.834866
09:13:12	15.2747	17.9605	16.8167	15.779	18.2243	14.5122	17.5146	16.821	13.8623	16.3073	0.51282
10:13:12	16.7857	17.4342	17.074	14.1643	17.3832	14.1159	15.4971	18.5185	16.3473	16.3689	0.502111
11:13:12	16.8407	15.1645	16.6238	15.8074	20.9969	15.3659	15.4971	16.8519	15.0898	16.4709	0.612527
12:13:12	15.3846	17.9605	17.1383	15.5807	16.324	14.3293	14.0058	17.7778	21.2275	16.6365	0.739822
13:13:12	16.456	16.4474	17.5241	13.881	16.1682	15.8232	17.6901	20.6481	15.3892	16.6697	0.624486
14:13:12	16.2088	15.3947	19.7428	13.881	16.9782	14.1159	14.6199	18.5802	16.2874	16.201	0.663499
15:13:12	16.456	16.1842	15.8199	13.4561	15.8567	19.5427	14.883	20.1852	15.8982	16.4758	0.70763
16:13:12	16.044	19.7368	21.0289	16.9688	18.785	14.0854	14.4152	17.6543	14.1916	16.99	0.844217
17:13:12	15.6868	17.9276	16.6238	14.6176	14.486	17.1037	17.076	17.6543	17.515	16.5212	0.430912
18:13:12	17.8571	16.6118	17.1061	15.0425	17.4143	16.2195	16.7251	18.4568	15.0898	16.7248	0.385037
19:13:12	16.7857	17.0724	19.7428	14.6742	18.785	16.7378	17.3977	23.3951	17.515	18.0117	0.819434
20:13:12	19.4505	22.0395	22.7331	16.204	23.271	21.9512	21.0234	23.2099	21.1677	21.2278	0.745304
21:13:12	17.5275	20.1974	20.6109	19.8867	20.7165	15.7317	20.2924	21.2037	17.1257	19.2547	0.646217
22:13:12	17.9396	19.7039	21.9293	17.2521	20.4673	17.5	18.2456	21.7901	20.7485	19.5085	0.609448
23:13:12	17.1978	17.9605	20.5788	15.0992	21.5576	15.8537	16.5789	21.9136	17.2455	18.2206	0.836995
00:13:12	18.7088	17.5	23.4727	16.0623	20.81	16.25	19.5614	21.0802	22.9341	19.5977	0.903024
01:13:12	16.4286	20	20.9968	19.0652	22.6791	19.939	19.0351	19.6296	17.8144	19.5098	0.594957
02:13:12	14.2582	16.5132	21.4791	15.4108	16.947	16.25	14.6491	20.7099	16.2874	16.945	0.838963
03:13:12	16.5934	17.5	21.8971	19.745	16.6044	21.5244	16.2865	21.3889	16.6467	18.6874	0.806481
04:13:12	16.044	18.5855	23.7621	16.6289	17.9751	17.0122	15.3216	22.037	22.2156	18.8424	1.02118
05:13:12	16.2912	16.2829	22.0579	16.3173	16.6355	21.9207	17.6608	23.179	22.0359	19.1535	1.01141
06:13:12	16.511	18.7171	20.1929	21.0198	19.7508	20.2134	16.7251	20.216	21.3772	19.4137	0.584268
07:13:12	16.511	18.3882	21.5756	18.3003	18.785	17.8354	16.2865	18.5185	17.7246	18.2139	0.510378
08:13:12	16.456	19.375	18.8424	13.5694	17.6324	16.7378	14.7076	17.7778	15.0898	16.6876	0.647636
09:13:12	14.2582	16.2171	17.4277	13.8527	17.3832	14.5122	14.1813	16.5123	13.8623	15.3563	0.503709
10:13:12	12.6648	16.3816	18.3923	16.4589	16.3863	14.3293	20.1462	18.0864	16.3174	16.5737	0.734336
11:13:12	13.4615	15.6908	15.8521	13.3144	15.9813	14.3598	13.9474	16.8827	15.8982	15.0431	0.428608
12:13:12	14.4231	15.625	20.5145	12.9178	15.5452	14.7866	14.0936	19.6605	16.7665	16.037	0.848164
13:13:12	16.456	15.2632	16.6238	18.6686	15.8255	15.9451	14.7076	19.3519	14.2814	16.347	0.566048
14:13:12	13.1868	15.2632	16.6238	17.0255	15.919	14.5427	13.7427	16.3889	18.1138	15.6451	0.535016
15:13:12	12.6923	19.7697	19.2605	14.6459	20.2804	14.3293	15.2047	17.3148	13.9222	16.38	0.943606
16:13:12	22.9945	22.4013	23.5691	17.3654	17.3209	15.7622	16.8421	16.2654	17.1257	18.8496	1.05291
17:13:12	19.3132	24.0132	21.7363	15.6091	14.891	14.5732	15.1462	18.9815	14.3114	17.6194	1.18074
18:13:12	18.4615	21.0526	16.463	14.6459	16.5732	16.2805	16.6959	18.9815	18.024	17.4642	0.626027
19:13:12	18.7363	20.8553	20.2572	18.2436	18.0685	14.9695	18.2749	20.8025	16.7964	18.556	0.641539
20:13:12	19.7527	23.0921	25.0482	19.0652	21.4019	17.4695	19.1228	21.8519	23.7425	21.1719	0.834959
21:13:12	19.0385	23.6184	26.045	16.6856	23.053	18.2622	17.9532	21.9753	18.4132	20.5605	1.06502
22:13:12	20.1648	20.6579	25.1447	16.6572	17.0093	20.2744	16.345	21.4815	18.4431	19.5753	0.93894
23:13:12	18.5165	23.2566	25.4019	18.1586	22.3988	15.4268	15.4971	23.2716	18.3832	20.0346	1.21122
00:13:12	17.1703	21.6776	24.4373	16.3456	18.9097	17.1646	19.7076	20.6481	15.6886	19.0833	0.947394
01:13:12	17.2253	20.8882	22.3151	18.6686	20.5296	16.7683	18.8596	21.8519	17.9641	19.4523	0.672058
02:13:12	14.8352	19.1776	21.8971	15.3258	15.9813	15.7622	17.193	18.5185	16.5269	17.2464	0.752806
03:13:12	16.8681	15.3289	19.8071	16.6856	17.134	16.3415	16.3158	22.0679	17.1257	17.5194	0.697013
04:13:12	17.6648	17.4013	19.3569	15.6091	18.9097	17.3171	15.9357	20.6481	17.1557	17.7776	0.538313
05:13:12	15.4945	16.7434	23.1511	19.4618	14.486	17.0427	20.2047	20.8025	21.3174	18.7449	0.975518
06:13:12	19.8626	22.4013	24.5981	17.3654	15.3894	18.75	15.7895	23.1481	19.2814	19.6207	1.07722

## Sheet: FN1,N2
Time	EE (Kcal/hr/kg)
	FN1,N2								Mean	SEM
16:13:12	23.8542	20.6667	23.7742	17.082	18.3681	17.2327	28.5356	23.2	21.5892	1.40961
17:13:12	23.4722	18.9206	21.871	15.8689	17.0486	16.478	26.6946	22.2667	20.3276	1.36277
18:13:12	22.2569	17.8095	21.7097	18.7213	18.5417	15.8805	27.364	20.2	20.3105	1.24674
19:13:12	20.625	17.5238	21.0323	17.3115	20.6597	15	20.5439	19.5333	19.0287	0.770172
20:13:12	21.3542	17.0476	21.2903	15.6066	18.8542	16.6667	23.9749	18.5	19.1618	1.00331
21:13:12	22.6736	19.3968	26.2903	15.6393	18.9236	16.2893	22.3013	19.9333	20.181	1.23968
22:13:12	23.9931	20.4762	23	18.3279	21.9444	15.0314	21.0042	17.7	20.1846	1.05611
23:13:12	22.8472	17.3016	22.4839	18.7541	18.4722	17.6101	25.1046	19.3667	20.2425	1.01016
00:13:12	23.3681	16.5079	20.2258	17.5082	17.5347	14.9686	25.6485	20	19.4702	1.27372
01:13:12	24.3403	16.8889	18.6129	19.082	20.5208	14.2767	24.1423	20.0667	19.7413	1.20222
02:13:12	21.1111	16.381	17.1935	17.1148	21.8056	17.3585	26.2343	18.7667	19.4957	1.18866
03:13:12	19.5139	16.5397	18.0645	23.2787	26.0764	22.2327	25.6904	23.3333	21.8412	1.2319
04:13:12	18.0903	16.0952	17.2258	18.7541	23.7153	22.327	25.6904	21.3333	20.4039	1.19683
05:13:12	18.8889	22	22.3871	24.2295	26.1806	18.4277	23.3891	18.1667	21.7087	1.04355
06:13:12	24.7222	20.1587	25.2903	21.541	22.3958	17.9874	22.8452	18.6333	21.6968	0.939303
07:13:12	22.2917	19.3651	20.9677	20.5574	19.4444	18.0189	22.2594	16.5	19.9256	0.712719
08:13:12	20.8333	17.3016	20.4839	17.9672	24.3056	18.3648	25.3975	19.3333	20.4984	1.04492
09:13:12	19.8611	16.127	17.0645	18.4262	19.7917	22.3585	26.318	21.4	20.1684	1.14463
10:13:12	18.8889	16.6984	17.5161	20.0984	19.8958	16.3208	22.8452	20	19.0329	0.761526
11:13:12	20.8333	15.0159	17.8065	18.2623	24.0278	18.3962	21.9665	16.4	19.0886	1.05512
12:13:12	20.3472	14.9841	16.1935	16.9836	19.8611	21.1635	20.8368	17.5667	18.4921	0.830996
13:13:12	19.8611	15.1429	17.0645	20.7541	19.6528	18.6164	23.3054	17.7	19.0121	0.878726
14:13:12	18.1944	15.3016	17.2258	17.4098	19.8611	15.0943	21.6736	18.1667	17.8659	0.774056
15:13:12	19.0625	15.9048	17.2258	20.7213	20.1042	16.6981	20.1255	17.3667	18.4011	0.644733
16:13:12	17.7778	15.6825	16.9677	17.6066	19.8958	15.4717	21.0879	16.8	17.6613	0.690287
17:13:12	21.3194	15.5238	17.5806	16.9836	18.5069	15	23.3891	15.4	17.9629	1.06409
18:13:12	19.3403	18.254	18.9032	15.6066	17.4653	17.3899	20.0418	20.5667	18.446	0.570544
19:13:12	19.6875	18.8571	18.2903	16.0984	18.2292	16.0377	19.8745	16.1	17.8968	0.57047
20:13:12	24.8611	19.3968	24.7419	17.9344	19.7917	16.478	20.5021	18.8333	20.3174	1.06906
21:13:12	22.0139	19.873	23.8387	17.9016	17.9861	13.7421	19.9582	19.1	19.3017	1.0635
22:13:12	22.6042	20.8254	23.3548	16.4918	17.7778	17.3585	20.8368	17.2667	19.5645	0.941079
23:13:12	18.5069	20.7302	20.9032	16.1311	22.2569	15.8491	25.6485	22.2333	20.2824	1.17356
00:13:12	23.1944	19.0476	19.7419	17.3115	16.5625	15.5346	27.6987	20.4333	19.9406	1.39893
01:13:12	22.2222	15.9683	19.3548	17.4098	18.6806	18.9937	23.3473	20.4	19.5471	0.853514
02:13:12	18.4375	20.5714	18.5484	16.1639	19.0278	17.8931	22.3849	21.1	19.2659	0.701546
03:13:12	16.4583	16.8889	19.7419	19.6721	24.4792	21.478	25.6485	18.9	20.4084	1.16822
04:13:12	18.8542	17.0794	18.4516	19.2459	23.1944	18.8679	22.8452	18.3667	19.6132	0.777599
05:13:12	21.5625	16.127	20.2903	19.2787	22.1875	20.0629	23.0544	21.9	20.5579	0.770952
06:13:12	23.0208	20.6032	22.5161	17.0492	24.6528	17.7044	22.7197	16.8	20.6333	1.08458
07:13:12	22.5694	17.0159	20	20.1967	21.4236	17.673	22.3431	20.4333	20.2069	0.711174
08:13:12	20.3472	15.5873	16.7097	18.2295	20.3125	17.6101	24.1841	17.4333	18.8017	0.963347
09:13:12	17.5	14.9841	16.2903	20.4918	20.5903	18.4277	24.5607	22.9667	19.4764	1.16221
10:13:12	19.7222	15.1746	19.5806	17.7377	19.375	16.1635	24.5607	20.1	19.0518	1.01226
11:13:12	16.5972	15.1429	16.2258	18.8525	19.0972	18.4277	21.6736	15.9	17.7396	0.764801
12:13:12	20.4514	16.6667	17.5806	20.1967	20.6597	15.8805	20.5021	17.2667	18.6506	0.704164
13:13:12	18.9236	15.4921	16.3548	17.4426	19.9653	15.9434	17.6569	19.1	17.6098	0.572617
14:13:12	20.8681	14.8254	20.0968	18.4918	21.5278	15.5975	20.5858	15.9	18.4866	0.948318
15:13:12	18.0208	15.1746	16.7419	16.2295	19.5486	15.566	22.636	17.5667	17.6855	0.865118
16:13:12	16.875	16.6032	17.5806	16.5246	16.5972	15.4088	19.4979	15.7333	16.8526	0.445223
17:13:12	20.8333	14.1587	18.4839	15.1803	15.8333	14.4025	24.3096	16.3333	17.4419	1.25855
18:13:12	17.9861	18.4762	16.0645	15.4754	16.8403	15.6918	18.7866	16.9333	17.0318	0.448733
19:13:12	22.0833	16.0635	17.5161	15.0164	16.3889	16.5409	19.3724	15.9	17.3602	0.816165
20:13:12	23.1944	18.8254	24.1935	16.918	17.4306	17.5786	21.2552	19.1	19.812	0.975013
21:13:12	24.4444	22.7619	21.9677	15.082	21.1806	14.7799	18.8703	16.4	19.4358	1.30776
22:13:12	19.8611	17.1746	18.4516	15.4098	17.3264	15.2201	22.5941	17.4667	17.9381	0.851462
23:13:12	19.8611	19.0476	23.3871	17.5738	15.6597	14.9686	25.5649	28.2667	20.5412	1.68714
00:13:12	20.6944	18.1905	17.129	14.5574	18.7153	14.5597	23.8075	18.6333	18.2859	1.08338
01:13:12	24.6181	18.9206	20.7097	16.5574	16.5625	15	22.887	18.6667	19.2402	1.17381
02:13:12	20.5556	16.381	16.7097	16.3279	18.9583	16.1006	20.6276	23.5	18.6451	0.963295
03:13:12	20.0347	17.873	16.9032	23.9016	22.3611	23.2075	24.1004	15.9	20.5352	1.16904
04:13:12	19.4444	17.3016	20.9032	16.5246	19.4097	21.0063	21.6736	20.0333	19.5371	0.639942
05:13:12	18.75	17.0794	22.7097	18.3279	21.9097	20.2516	24.8954	21.6333	20.6946	0.913334
06:13:12	21.4236	18.2222	20.9355	21.7377	18.5069	17.5157	22.7615	20.4333	20.1921	0.668171
07:13:12	18.0903	20.5397	19.0968	20.7213	23.0556	15.1258	21.6736	18.1333	19.5545	0.876956
08:13:12	20.7292	17.3333	16.4194	19.3443	20.1042	19.9371	24.7699	19.5333	19.7713	0.880947
09:13:12	18.6806	15.6508	15.4516	17.2459	24.4792	16.6667	24.3515	20.9667	19.1866	1.30028
10:13:12	17.0486	14.7302	16.2581	16.2295	18.9583	18.9937	24.3096	16	17.816	1.06245
11:13:12	17.9861	17.3333	19.2903	19.8689	22.5347	16.5094	23.3473	18.9667	19.4796	0.849391
12:13:12	17.1875	15.0794	14.4516	17.5082	21.6667	15.9748	19.5816	16.0667	17.1896	0.850982
13:13:12	17.6042	16	15.4516	19.7705	20.5903	18.4906	19.3305	15.4	17.8297	0.720046
14:13:12	17.5	15.3333	15.4194	17.7049	20.7292	18.805	18.2008	16.8333	17.5657	0.628166
15:13:12	17.9861	16.4444	16.8065	17.4098	18.4722	15.9119	23.3891	19.9667	18.2984	0.855383
