# Supplementary material for: An alternative splicing program promotes adipose tissue thermogenesis
Source: eLife. 2016 Sep 16;5:e17672. doi: 10.7554/eLife.17672 (PMC5026472; doi:10.7554/eLife.17672)
Supplement: Figure 4—figure supplement 4—source data 1. — DOI: http://dx.doi.org/10.7554/eLife.17672.030 [file elife-17672-fig4-figsupp4-data1.xlsx]

## Sheet: Body Composition
		Body Composition (Baseline; using 1H-MRS)										Body Composition (5-wk HFD; using 1H-MRS)
Wild-type Mice (n=9)										HFD-fed Wild-type Mice (n=9)
	Fat	Lean	Body								Fat	Lean	Body
	Mass	Mass	Weight								Mass	Mass	Weight
	(g)	(g)	(g)								(g)	(g)	(g)
1 (915)	1.97	21.88	24.6							1 (915)	12.04	22.98	36.4
2 (916)	1.59	19.08	21.8							2 (916)	7.97	21.43	30.4
3 (918)	1.69	23.83	26.5							3 (918)	5.72	24.03	31.1
4 (911)	1.77	24.19	27.4							4 (911)	8.1	25.97	35.3
5 (914)	1.19	19.71	22.1							5 (914)	5.53	25.24	32.1
6 (919)	2.01	19.67	22.6							6 (919)	10.51	21.26	32.8
7 (924)	1.57	22.75	25.5							7 (924)	8.87	23.59	34.2
8 (925)	2.33	24.47	28.2							8 (925)	6.63	24.57	32.4
9 (926)	2.1	22.22	25.6							9 (926)	8.58	23.49	33.4
Avg	1.80222	21.9778	24.9222							Avg	8.21667	23.6178	33.1222
SE	0.113404	0.687852	0.776169							SE	0.711801	0.527185	0.644373
N1/2 Mice (n=9)										HFD-fed N1/2 Mice (n=9)
	Fat	Lean	Body								Fat	Lean	Body
	Mass	Mass	Weight								Mass	Mass	Weight
	(g)	(g)	(g)								(g)	(g)	(g)
10 (593)	0.72	20.18	22.1							10 (593)	3.08	24.59	28.8
11 (595)	0.94	20.27	22.3							11 (595)	8.52	21.9	31.5
12 (578)	1.45	20.91	23.8							12 (578)	4.69	24.85	31
13 (589)	1.07	22.12	24.1							13 (589)	5.8	23.29	30.5
14 (588)	0.57	20.4	22							14 (588)	3.26	24.19	28.8
15 (560)	1.42	20.86	23.5							15 (560)	8.39	22.1	31.8
16 (562)	1.42	18.41	20.9							16 (562)	3	19.88	23.9
17 (554)	2.98	23.49	27.7							17 (554)	11.04	25.53	37.7
18 (555)	1.28	21.04	23.3							18 (555)	7.53	21.31	30
Avg	1.31667	20.8533	23.3							Avg	6.14556	23.0711	30.4444
SE	0.233435	0.464931	0.647431							SE	0.960356	0.628233	1.20383
P	0.0797548	0.194442	0.128053							P	0.102397	0.514546	0.0675096
vs. WT										vs. HFD-WT

## Sheet: Food & Water Intake (Baseline)
				Daily Food Intake (24-hr)												Daily Water Intake (24-hr)
Wild-type Mice (n=9)												Wild-type Mice (n=9)
	Day 1	Day 2	Day 3	Avg									Day 1	Day 2	Day 3	Avg
	(g)	(g)	(g)	(g)									(ml)	(ml)	(ml)	(ml)
1 (915)	4.17	3.76	4.11	4.01333								1 (915)	4.14	3.33	3.3	3.59
2 (916)	4.09	3.9	4.24	4.07667								2 (916)	3.2	2.96	3.14	3.1
3 (918)	3.51	4.23	3.89	3.87667								3 (918)	4.48	4.51	3.95	4.31333
4 (911)	3.35	4.14	4	3.83								4 (911)	3.11	3.17	3.39	3.22333
5 (914)	5.16	3.5	4.14	4.26667								5 (914)	3.84	3.16	2.92	3.30667
6 (919)	4.51	3.9	3.82	4.07667								6 (919)	4.32	3.55	3.35	3.74
7 (924)	4.09	4.16	4.05	4.1								7 (924)	3.75	3.95	4	3.9
8 (925)	4.24	5.21	5.68	5.04333								8 (925)	4.34	4.88	4.85	4.69
9 (926)	3.8	4.11	4.18	4.03								9 (926)	4.14	4.37	4.21	4.24
Avg	4.10222	4.10111	4.23444	4.14593								Avg	3.92444	3.76444	3.67889	3.78926
SE	0.179388	0.158548	0.186206	0.0979058								SE	0.164841	0.229795	0.205199	0.113666
N1/2 Mice (n=9)												N1/2 Mice (n=9)
	Day 1	Day 2	Day 3	Avg									Day 1	Day 2	Day 3	Avg
	(g)	(g)	(g)	(g)									(ml)	(ml)	(ml)	(ml)
10 (593)	3.51	4.63	4.47	4.20333								10 (593)	0.13	5.73	4.51	3.45667
11 (595)	4.04	3.92	4.11	4.02333								11 (595)	3.96	3.22	3.25	3.47667
12 (578)	3.54	4.74	4.14	4.14								12 (578)	2.36	4.8	4.11	3.75667
13 (589)	3.89	3.6	4.18	3.89								13 (589)	3.94	3.54	3.96	3.81333
14 (588)	4.07	1.74	5.08	3.63								14 (588)	4.68	2.46	5.47	4.20333
15 (560)	4.65	4.32	3.4	4.12333								15 (560)	3.83	3.19	2.74	3.25333
16 (562)	3.61	4.12	3.88	3.87								16 (562)	3.57	3.8	3.56	3.64333
17 (554)	3.31	3.69	4.42	3.80667								17 (554)	3.69	3.49	3.42	3.53333
18 (555)	3.66	3.52	3.46	3.54667								18 (555)	3.56	3.18	3.08	3.27333
Avg	3.80889	3.80889	4.12667	3.91481								Avg	3.30222	3.71222	3.78889	3.60111
SE	0.134778	0.29658	0.17278	0.121694								SE	0.444965	0.327188	0.277891	0.202393
P	0.209579	0.39773	0.677003	0.14499								P	0.208272	0.897709	0.754276	0.421323
vs. WT												vs. WT
				Day Food Intake (7 AM - 7 PM)												Day Water Intake (7 AM - 7 PM)
Wild-type Mice (n=9)												Wild-type Mice (n=9)
	Day 1	Day 2	Day 3	Avg									Day 1	Day 2	Day 3	Avg
	(g)	(g)	(g)	(g)									(ml)	(ml)	(ml)	(ml)
1 (915)	1.55	1.02	1.08	1.21667								1 (915)	1.19	0.76	0.68	0.876667
2 (916)	1.39	0.95	1.11	1.15								2 (916)	0.95	0.57	0.66	0.726667
3 (918)	0.21	1.16	0.96	0.776667								3 (918)	0.51	1.53	0.87	0.97
4 (911)	0.24	1.31	1.46	1.00333								4 (911)	0.14	0.82	0.91	0.623333
5 (914)	1.57	0.65	0.61	0.943333								5 (914)	0.94	0.82	0.72	0.826667
6 (919)	1.39	0.8	0.77	0.986667								6 (919)	1.32	0.8	0.84	0.986667
7 (924)	1.16	0.85	0.83	0.946667								7 (924)	1.03	0.94	0.91	0.96
8 (925)	0.65	1.02	1.23	0.966667								8 (925)	0.14	0.88	0.84	0.62
9 (926)	0.33	0.25	0.37	0.316667								9 (926)	0.23	0.65	0.71	0.53
Avg	0.943333	0.89	0.935556	0.922963								Avg	0.716667	0.863333	0.793333	0.791111
SE	0.193699	0.102983	0.11043	0.0787904								SE	0.155242	0.0913327	0.0334166	0.059832
N1/2 Mice (n=9)												N1/2 Mice (n=9)
	Day 1	Day 2	Day 3	Avg									Day 1	Day 2	Day 3	Avg
	(g)	(g)	(g)	(g)									(ml)	(ml)	(ml)	(ml)
10 (593)	1.06	1.53	0.93	1.17333								10 (593)	0.06	1.93	0.81	0.933333
11 (595)	0.78	0.69	1.07	0.846667								11 (595)	0.65	0.52	0.66	0.61
12 (578)	0.96	1.37	0.69	1.00667								12 (578)	0.6	1.61	1.06	1.09
13 (589)	0.97	0.66	0.99	0.873333								13 (589)	0.29	0.3	0.64	0.41
14 (588)	0.85	0.57	1.51	0.976667								14 (588)	0.88	0.42	1.53	0.943333
15 (560)	1.46	0.94	0.34	0.913333								15 (560)	0.95	0.52	0.37	0.613333
16 (562)	0.22	0.48	0.1	0.266667								16 (562)	0.11	0.31	0.25	0.223333
17 (554)	0.78	0.77	1.15	0.9								17 (554)	0.3	0.39	0.82	0.503333
18 (555)	1.13	0.74	0.85	0.906667								18 (555)	0.51	0.63	0.67	0.603333
Avg	0.912222	0.861111	0.847778	0.873704								Avg	0.483333	0.736667	0.756667	0.658889
SE	0.111365	0.119913	0.141821	0.0695655								SE	0.105856	0.20018	0.125477	0.0864253
P	0.890996	0.857278	0.631929	0.64127								P	0.232203	0.572843	0.781275	0.214055
vs. WT												vs. WT
				Night Food Intake (7 PM - 7 AM)												Night Water Intake (7 PM - 7 AM)
Wild-type Mice (n=9)												Wild-type Mice (n=9)
	Day 1	Day 2	Day 3	Avg									Day 1	Day 2	Day 3	Avg
	(g)	(g)	(g)	(g)									(ml)	(ml)	(ml)	(ml)
1 (915)	2.62	2.74	3.03	2.79667								1 (915)	2.95	2.57	2.62	2.71333
2 (916)	2.7	2.95	3.13	2.92667								2 (916)	2.25	2.39	2.48	2.37333
3 (918)	3.3	3.07	2.93	3.1								3 (918)	3.97	2.98	3.08	3.34333
4 (911)	3.11	2.83	2.54	2.82667								4 (911)	2.97	2.35	2.48	2.6
5 (914)	3.59	2.85	3.53	3.32333								5 (914)	2.9	2.34	2.2	2.48
6 (919)	3.12	3.1	3.05	3.09								6 (919)	3	2.75	2.51	2.75333
7 (924)	2.93	3.31	3.22	3.15333								7 (924)	2.72	3.01	3.09	2.94
8 (925)	3.59	4.19	4.45	4.07667								8 (925)	4.2	4	4.01	4.07
9 (926)	3.47	3.86	3.81	3.71333								9 (926)	3.91	3.72	3.5	3.71
Avg	3.15889	3.21111	3.29889	3.22296								Avg	3.20778	2.90111	2.88556	2.99815
SE	0.120513	0.166128	0.187108	0.0896619								SE	0.219683	0.200987	0.194794	0.117607
N1/2 Mice (n=9)												N1/2 Mice (n=9)
	Day 1	Day 2	Day 3	Avg									Day 1	Day 2	Day 3	Avg
	(g)	(g)	(g)	(g)									(ml)	(ml)	(ml)	(ml)
10 (593)	2.45	3.1	3.54	3.03								10 (593)	0.07	3.8	3.7	2.52333
11 (595)	3.26	3.23	3.04	3.17667								11 (595)	3.31	2.7	2.59	2.86667
12 (578)	2.58	3.37	3.45	3.13333								12 (578)	1.76	3.19	3.05	2.66667
13 (589)	2.92	2.94	3.19	3.01667								13 (589)	3.65	3.24	3.32	3.40333
14 (588)	3.22	1.17	3.57	2.65333								14 (588)	3.8	2.04	3.94	3.26
15 (560)	3.19	3.38	3.06	3.21								15 (560)	2.88	2.67	2.37	2.64
16 (562)	3.39	3.64	3.78	3.60333								16 (562)	3.46	3.49	3.31	3.42
17 (554)	2.53	2.92	3.27	2.90667								17 (554)	3.39	3.1	2.6	3.03
18 (555)	2.53	2.78	2.61	2.64								18 (555)	3.05	2.55	2.41	2.67
Avg	2.89667	2.94778	3.27889	3.04111								Avg	2.81889	2.97556	3.03222	2.94222
SE	0.125565	0.239692	0.117479	0.100146								SE	0.397326	0.178785	0.191426	0.153432
P	0.151383	0.379942	0.928993	0.181949								P	0.404336	0.785517	0.598639	0.773509
vs. WT												vs. WT
		CD												CD
		Daily Food Intake (24-hr)												Daily Water Intake (24-hr)
		mean (g)	sem	p										mean (ml)	sem	p
	WT	4.14593	0.0979058										WT	3.78926	0.113666
	N12	3.91481	0.121694	0.14499									N12	3.60111	0.202393	0.421323
		CD												CD
		Day Food Intake (7 AM - 7 PM)												Day Water Intake (7 AM - 7 PM)
		mean	sem	p										mean	sem	p
	WT	0.922963	0.0787904										WT	0.791111	0.059832
	N12	0.873704	0.0695655	0.64127									N12	0.658889	0.0864253	0.214055
		CD												CD
		Night Food Intake (7 PM - 7 AM)												Night Water Intake (7 PM - 7 AM)
		mean	sem	p										mean	sem	p
	WT	3.22296	0.0896619										WT	2.99815	0.117607
	N12	3.04111	0.100146	0.181949									N12	2.94222	0.153432	0.773509
	Chow = 3.2Kcal/g
		CD
		Daily Food Intake (24-hr)
		mean (kcal)	sem	p
	WT	13.267	0.313299
	N12	12.5274	0.389422
		CD
		Day Food Intake (7 AM - 7 PM)
		mean	sem	p
	WT	2.95348	0.252129
	N12	2.79585	0.22261
		CD
		Night Food Intake (7 PM - 7 AM)
		mean	sem	p
	WT	10.3135	0.286918
	N12	9.73156	0.320466

## Sheet: Food & Water Intake (HFD)
	UMass MMPC 16432-Davis Metabolic Cage Study in N12 Mice												UMass MMPC 16432-Davis Metabolic Cage Study in N12 Mice
				Daily Food Intake (24-hr)												Daily Water Intake (24-hr)
HFD-fed Wild-type Mice (n=9)												HFD-fed Wild-type Mice (n=9)
	Day 1	Day 2	Day 3	Avg									Day 1	Day 2	Day 3	Avg
	(g)	(g)	(g)	(g)									(ml)	(ml)	(ml)	(ml)
1 (915)	2.76	2.42	2.06	2.41333								1 (915)	2.61	1.63	1.49	1.91
2 (916)	2.92	2.16	1.94	2.34								2 (916)	2.39	1.57	1.59	1.85
3 (918)	1.92	2.53	2.72	2.39								3 (918)	2.49	2.46	2.4	2.45
4 (911)	2.41	2.28	2.54	2.41								4 (911)	1.98	1.88	1.6	1.82
5 (914)	2.34	2.54	2.29	2.39								5 (914)	2.19	1.94	1.89	2.00667
6 (919)	1.71	1.52	1.78	1.67								6 (919)	1.38	1.39	1.41	1.39333
7 (924)	2.47	1.42	1.41	1.76667								7 (924)	2.74	1.37	1.59	1.9
8 (925)	3.42	2.43	2.43	2.76								8 (925)	2.59	1.62	1.93	2.04667
9 (926)	2.02	1.69	2.38	2.03								9 (926)	1.84	1.46	1.79	1.69667
Avg	2.44111	2.11	2.17222	2.24111								Avg	2.24556	1.70222	1.74333	1.89704
SE	0.178134	0.148689	0.137445	0.0908496								SE	0.147376	0.115371	0.100871	0.0835652
HFD-fed N1/2 Mice (n=9)												HFD-fed N1/2 Mice (n=9)
	Day 1	Day 2	Day 3	Avg									Day 1	Day 2	Day 3	Avg
	(g)	(g)	(g)	(g)									(ml)	(ml)	(ml)	(ml)
10 (593)	2.6	2.25	2.82	2.55667								10 (593)	2.1	2	2.5	2.2
11 (595)	1.56	1.09	1.57	1.40667								11 (595)	1.18	1.03	1.57	1.26
12 (578)	2.58	2.22	2.22	2.34								12 (578)	2.26	2.05	2.06	2.12333
13 (589)	2.22	1.88	1.93	2.01								13 (589)	1.73	1.52	1.5	1.58333
14 (588)	2.67	2.54	2.47	2.56								14 (588)	2.51	2.15	1.94	2.2
15 (560)	1.83	1.78	2.09	1.9								15 (560)	1.43	1.34	1.27	1.34667
16 (562)	2.48	2.04	2.23	2.25								16 (562)	2.07	1.58	1.99	1.88
17 (554)	2.49	2.02	1.89	2.13333								17 (554)	2.03	1.51	1.87	1.80333
18 (555)	2.23	1.88	1.9	2.00333								18 (555)	2.32	1.39	2.02	1.91
Avg	2.29556	1.96667	2.12444	2.12889								Avg	1.95889	1.61889	1.85778	1.81185
SE	0.126569	0.134361	0.122203	0.0756309								SE	0.14438	0.124348	0.121356	0.0775627
P	0.514841	0.484775	0.798345	0.346838								P	0.183725	0.629901	0.478784	0.458339
vs. HFD-WT												vs. HFD-WT
				Day Food Intake (7 AM - 7 PM)												Day Water Intake (7 AM - 7 PM)
HFD-fed Wild-type Mice (n=9)												HFD-fed Wild-type Mice (n=9)
	Day 1	Day 2	Day 3	Avg									Day 1	Day 2	Day 3	Avg
	(g)	(g)	(g)	(g)									(ml)	(ml)	(ml)	(ml)
1 (915)	0.9	1.29	0.67	0.953333								1 (915)	1	0.76	0.54	0.766667
2 (916)	1.21	0.74	0.84	0.93								2 (916)	0.97	0.62	0.52	0.703333
3 (918)	0.41	0.66	0.74	0.603333								3 (918)	0.49	0.71	0.68	0.626667
4 (911)	0.83	0.63	0.76	0.74								4 (911)	0.54	0.33	0.34	0.403333
5 (914)	0.99	0.94	0.82	0.916667								5 (914)	0.97	0.54	0.53	0.68
6 (919)	0.5	0.41	0.52	0.476667								6 (919)	0.42	0.5	0.42	0.446667
7 (924)	0.71	0.69	0.65	0.683333								7 (924)	1.32	0.45	0.66	0.81
8 (925)	1.63	0.73	0.78	1.04667								8 (925)	0.99	0.55	0.65	0.73
9 (926)	0.5	0.26	0.41	0.39								9 (926)	0.69	0.38	0.46	0.51
Avg	0.853333	0.705556	0.687778	0.748889								Avg	0.821111	0.537778	0.533333	0.630741
SE	0.130096	0.098052	0.0477487	0.0562816								SE	0.100034	0.047603	0.0385501	0.0459156
HFD-fed N1/2 Mice (n=9)												HFD-fed N1/2 Mice (n=9)
	Day 1	Day 2	Day 3	Avg									Day 1	Day 2	Day 3	Avg
	(g)	(g)	(g)	(g)									(ml)	(ml)	(ml)	(ml)
10 (593)	0.93	0.57	1.23	0.91								10 (593)	0.58	0.69	0.74	0.67
11 (595)	0.41	0.25	0.36	0.34								11 (595)	0.41	0.25	0.5	0.386667
12 (578)	0.66	0.96	0.84	0.82								12 (578)	0.58	0.71	0.72	0.67
13 (589)	0.99	0.98	0.71	0.893333								13 (589)	0.56	0.46	0.33	0.45
14 (588)	1.18	0.95	0.77	0.966667								14 (588)	0.58	0.56	0.41	0.516667
15 (560)	0.67	0.41	0.87	0.65								15 (560)	0.42	0.5	0.55	0.49
16 (562)	1.1	0.59	0.63	0.773333								16 (562)	0.73	0.57	0.63	0.643333
17 (554)	0.63	0.56	0.69	0.626667								17 (554)	0.69	0.29	0.62	0.533333
18 (555)	0.58	0.6	0.56	0.58								18 (555)	0.93	0.43	0.76	0.706667
Avg	0.794444	0.652222	0.74	0.728889								Avg	0.608889	0.495556	0.584444	0.562963
SE	0.0876405	0.086052	0.0799479	0.0483203								SE	0.0532928	0.0529179	0.0500309	0.0304375
P	0.712281	0.688093	0.582705	0.78852								P	0.0795483	0.561347	0.430253	0.224101
vs. HFD-WT												vs. HFD-WT
				Night Food Intake (7 PM - 7 AM)												Night Water Intake (7 PM - 7 AM)
HFD-fed Wild-type Mice (n=9)												HFD-fed Wild-type Mice (n=9)
	Day 1	Day 2	Day 3	Avg									Day 1	Day 2	Day 3	Avg
	(g)	(g)	(g)	(g)									(ml)	(ml)	(ml)	(ml)
1 (915)	1.86	1.13	1.39	1.46								1 (915)	1.61	0.87	0.95	1.14333
2 (916)	1.71	1.42	1.1	1.41								2 (916)	1.42	0.95	1.07	1.14667
3 (918)	1.51	1.87	1.98	1.78667								3 (918)	2	1.75	1.72	1.82333
4 (911)	1.58	1.65	1.78	1.67								4 (911)	1.44	1.55	1.26	1.41667
5 (914)	1.35	1.6	1.47	1.47333								5 (914)	1.22	1.4	1.36	1.32667
6 (919)	1.21	1.11	1.26	1.19333								6 (919)	0.96	0.89	0.99	0.946667
7 (924)	1.76	0.73	0.76	1.08333								7 (924)	1.42	0.92	0.93	1.09
8 (925)	1.79	1.7	1.65	1.71333								8 (925)	1.6	1.07	1.28	1.31667
9 (926)	1.52	1.43	1.97	1.64								9 (926)	1.15	1.08	1.33	1.18667
Avg	1.58778	1.40444	1.48444	1.49222								Avg	1.42444	1.16444	1.21	1.2663
SE	0.071643	0.119048	0.135822	0.0639429								SE	0.100666	0.107421	0.0848528	0.0587843
HFD-fed N1/2 Mice (n=9)												HFD-fed N1/2 Mice (n=9)
	Day 1	Day 2	Day 3	Avg									Day 1	Day 2	Day 3	Avg
	(g)	(g)	(g)	(g)									(ml)	(ml)	(ml)	(ml)
10 (593)	1.67	1.68	1.59	1.64667								10 (593)	1.52	1.31	1.76	1.53
11 (595)	1.15	0.84	1.21	1.06667								11 (595)	0.77	0.78	1.07	0.873333
12 (578)	1.92	1.26	1.38	1.52								12 (578)	1.68	1.34	1.34	1.45333
13 (589)	1.23	0.9	1.22	1.11667								13 (589)	1.17	1.06	1.17	1.13333
14 (588)	1.49	1.59	1.7	1.59333								14 (588)	1.93	1.59	1.53	1.68333
15 (560)	1.16	1.37	1.22	1.25								15 (560)	1.01	0.84	0.72	0.856667
16 (562)	1.38	1.45	1.6	1.47667								16 (562)	1.34	1.01	1.36	1.23667
17 (554)	1.86	1.46	1.2	1.50667								17 (554)	1.34	1.22	1.25	1.27
18 (555)	1.65	1.28	1.34	1.42333								18 (555)	1.39	0.96	1.26	1.20333
Avg	1.50111	1.31444	1.38444	1.4								Avg	1.35	1.12333	1.27333	1.24889
SE	0.0973887	0.0952498	0.065492	0.0507072								SE	0.115494	0.0874484	0.0967241	0.0587605
P	0.48381	0.563231	0.516652	0.263637								P	0.633621	0.770438	0.629248	0.834928
vs. HFD-WT												vs. HFD-WT
		HFD												HFD
		Daily Food Intake (24-hr)												Daily Water Intake (24-hr)
		mean (g)	sem	p										mean (ml)	sem	p
	WT	2.24111	0.0908496										WT	1.89704	0.0835652
	N12	2.12889	0.0756309	0.346838									N12	1.81185	0.0775627	0.458339
		HFD												HFD
		Day Food Intake (7 AM - 7 PM)												Day Water Intake (7 AM - 7 PM)
		mean	sem	p										mean	sem	p
	WT	0.748889	0.0562816										WT	0.630741	0.0459156
	N12	0.728889	0.0483203	0.78852									N12	0.562963	0.0304375	0.224101
		HFD												HFD
		Night Food Intake (7 PM - 7 AM)												Night Water Intake (7 PM - 7 AM)
		mean	sem	p										mean	sem	p
	WT	1.49222	0.0639429										WT	1.2663	0.0587843
	N12	1.4	0.0507072	0.263637									N12	1.24889	0.0587605	0.834928
	HFD = 4.8Kcal/g
		CD
		Daily Food Intake (24-hr)
		mean (g)	sem	p
	WT	10.7573	0.436078
	N12	10.2187	0.363028
		CD
		Day Food Intake (7 AM - 7 PM)
		mean	sem	p
	WT	3.59467	0.270152
	N12	3.49867	0.231938
		CD
		Night Food Intake (7 PM - 7 AM)
		mean	sem	p
	WT	7.16267	0.306926
	N12	6.72	0.243395

## Sheet: Physical Activity (Baseline)
				Physical Activity (24 hr)											Area Under Curve of Physical Activity (24 hr)
Wild-type Mice (n=9)												Wild-type Mice (n=9)
	Day 1	Day 2	Day 3	Avg									Day 1	Day 2	Day 3	Avg
	(counts/hr)	(counts/hr)	(counts/hr)	(counts/hr)									AUC	AUC	AUC	AUC
1 (915)	6984.5	5458.33	4604.79	5682.54								1 (915)	167628	131000	110515	136381
2 (916)	10585.6	6928.46	7245.88	8253.32								2 (916)	254055	166283	173901	198080
3 (918)	6235.79	6709.92	6121.71	6355.81								3 (918)	149659	161038	146921	152539
4 (911)	4868.62	4137.04	3384.75	4130.14								4 (911)	116847	99289	81234	99123.3
5 (914)	5357.79	5219.08	6603.29	5726.72								5 (914)	128587	125258	158479	137441
6 (919)	7913	4972.08	4555.38	5813.49								6 (919)	189912	119330	109329	139524
7 (924)	8806.17	6894.92	7004.83	7568.64								7 (924)	211348	165478	168116	181647
8 (925)	5234.54	3953.04	3812.29	4333.29								8 (925)	125629	94873	91495	103999
9 (926)	5393.33	5110.83	4478.42	4994.19								9 (926)	129440	122660	107482	119861
Avg	6819.93	5487.08	5312.37	5873.13								Avg	163678	131690	127497	140955
SE	647.461	376.575	481.022	314.175								SE	15539.1	9037.79	11544.5	7540.21
N1/2 Mice (n=9)												N1/2 Mice (n=9)
	Day 1	Day 2	Day 3	Avg									Day 1	Day 2	Day 3	Avg
	(counts/hr)	(counts/hr)	(counts/hr)	(counts/hr)									AUC	AUC	AUC	AUC
10 (593)	5719.12	4354.46	5657.62	5243.74								10 (593)	137259	104507	135783	125850
11 (595)	6784.75	5036.58	4850	5557.11								11 (595)	162834	120878	116400	133371
12 (578)	7560.83	5688.54	6064	6437.79								12 (578)	181460	136525	145536	154507
13 (589)	6925.12	5207.04	4730.79	5620.99								13 (589)	166203	124969	113539	134904
14 (588)	5590.5	5210.67	3873.21	4891.46								14 (588)	134172	125056	92957	117395
15 (560)	6155.38	5359.5	6220.5	5911.79								15 (560)	147729	128628	149292	141883
16 (562)	4284.29	2798.88	2615.29	3232.82								16 (562)	102823	67173	62767	77587.7
17 (554)	7078.38	5335.58	5514.58	5976.18								17 (554)	169881	128054	132350	143428
18 (555)	6805.92	5653.75	5407.29	5955.65								18 (555)	163342	135690	129775	142936
Avg	6322.7	4960.56	4992.59	5425.28								Avg	151745	119053	119822	130207
SE	333.28	299.991	382.533	226.109								SE	7998.72	7199.77	9180.78	5426.61
P	0.504489	0.290323	0.609963	0.252567								P	0.504489	0.290323	0.609963	0.252567
vs. WT												vs. WT
			Day Physical Activity (7 AM - 7 PM)											Area Under Curve of Day Physical Activity (7 AM - 7 PM)
Wild-type Mice (n=9)												Wild-type Mice (n=9)
	Day 1	Day 2	Day 3	Avg									Day 1	Day 2	Day 3	Avg
	(counts/hr)	(counts/hr)	(counts/hr)	(counts/hr)									AUC	AUC	AUC	AUC
1 (915)	6672.83	3411	2640.42	4241.42								1 (915)	160148	81864	63370	101794
2 (916)	9761.67	3062.67	3237	5353.78								2 (916)	234280	73504	77688	128491
3 (918)	1487	2639.42	2501.08	2209.17								3 (918)	35688	63346	60026	53020
4 (911)	1617.83	2753.67	1921.25	2097.58								4 (911)	38828	66088	46110	50342
5 (914)	3903.17	2878.17	2431.58	3070.97								5 (914)	93676	69076	58358	73703.3
6 (919)	6631.25	3258.42	3288.33	4392.67								6 (919)	159150	78202	78920	105424
7 (924)	6758.83	2639.25	4267.08	4555.06								7 (924)	162212	63342	102410	109321
8 (925)	3190.83	2324.08	2204.08	2573								8 (925)	76580	55778	52898	61752
9 (926)	3270	2662.92	2649.25	2860.72								9 (926)	78480	63910	63582	68657.3
Avg	4810.38	2847.73	2793.34	3483.82								Avg	115449	68345.6	67040.2	83611.6
SE	929.097	114.086	235.17	359.727								SE	22298.3	2738.07	5644.09	8633.45
N1/2 Mice (n=9)												N1/2 Mice (n=9)
	Day 1	Day 2	Day 3	Avg									Day 1	Day 2	Day 3	Avg
	(counts/hr)	(counts/hr)	(counts/hr)	(counts/hr)									AUC	AUC	AUC	AUC
10 (593)	4155.42	2542.75	3107.5	3268.56								10 (593)	99730	61026	74580	78445.3
11 (595)	5173	3015.75	3040.75	3743.17								11 (595)	124152	72378	72978	89836
12 (578)	4354.58	2584.17	2816.08	3251.61								12 (578)	104510	62020	67586	78038.7
13 (589)	4993.5	2794	2283	3356.83								13 (589)	119844	67056	54792	80564
14 (588)	3909.75	2020.83	4118.25	3349.61								14 (588)	93834	48500	98838	80390.7
15 (560)	5238.67	3173.17	2261.08	3557.64								15 (560)	125728	76156	54266	85383.3
16 (562)	2219.25	1409.5	1272.83	1633.86								16 (562)	53262	33828	30548	39212.7
17 (554)	5573.92	2292.17	2920.42	3595.5								17 (554)	133774	55012	70090	86292
18 (555)	5129.08	3677	2976.08	3927.39								18 (555)	123098	88248	71426	94257.3
Avg	4527.46	2612.15	2755.11	3298.24								Avg	108659	62691.6	66122.7	79157.8
SE	343.075	222.005	258.411	230.574								SE	8233.81	5328.13	6201.86	5533.77
P	0.778808	0.359292	0.91423	0.665851								P	0.778808	0.359292	0.91423	0.665851
vs. WT												vs. WT
			Night Physical Activity (7 PM - 7 AM)											Area Under Curve of Night Physical Activity (7 PM - 7 AM)
Wild-type Mice (n=9)												Wild-type Mice (n=9)
	Day 1	Day 2	Day 3	Avg									Day 1	Day 2	Day 3	Avg
	(counts/hr)	(counts/hr)	(counts/hr)	(counts/hr)									AUC	AUC	AUC	AUC
1 (915)	7296.17	7505.67	6569.17	7123.67								1 (915)	175108	180136	157660	170968
2 (916)	11409.6	10794.2	11254.8	11152.9								2 (916)	273830	259062	270114	267669
3 (918)	10984.6	10780.4	9742.33	10502.4								3 (918)	263630	258730	233816	252059
4 (911)	8119.42	5520.42	4848.25	6162.69								4 (911)	194866	132490	116358	147905
5 (914)	6812.42	7560	10775	8382.47								5 (914)	163498	181440	258600	201179
6 (919)	9194.75	6685.75	5822.42	7234.31								6 (919)	220674	160458	139738	173623
7 (924)	10853.5	11150.6	9742.58	10582.2								7 (924)	260484	267614	233822	253973
8 (925)	7278.25	5582	5420.5	6093.58								8 (925)	174678	133968	130092	146246
9 (926)	7516.67	7558.75	6307.58	7127.67								9 (926)	180400	181410	151382	171064
Avg	8829.48	8126.43	7831.4	8262.44								Avg	211908	195034	187954	198298
SE	607.649	742.33	836.256	415.759								SE	14583.6	17815.9	20070.1	9978.22
N1/2 Mice (n=9)												N1/2 Mice (n=9)
	Day 1	Day 2	Day 3	Avg									Day 1	Day 2	Day 3	Avg
	(counts/hr)	(counts/hr)	(counts/hr)	(counts/hr)									AUC	AUC	AUC	AUC
10 (593)	7282.83	6166.17	8207.75	7218.92								10 (593)	174788	147988	196986	173254
11 (595)	8396.5	7057.42	6659.25	7371.06								11 (595)	201516	169378	159822	176905
12 (578)	10767.1	8792.92	9311.92	9623.97								12 (578)	258410	211030	223486	230975
13 (589)	8856.75	7620.08	7178.58	7885.14								13 (589)	212562	182882	172286	189243
14 (588)	7271.25	8400.5	3628.17	6433.31								14 (588)	174510	201612	87076	154399
15 (560)	7072.08	7545.83	10179.9	8265.94								15 (560)	169730	181100	244318	198383
16 (562)	6349.33	4188.25	3957.75	4831.78								16 (562)	152384	100518	94986	115963
17 (554)	8582.83	8379	8108.75	8356.86								17 (554)	205988	201096	194610	200565
18 (555)	8482.75	7630.5	7838.5	7983.92								18 (555)	203586	183132	188124	191614
Avg	8117.94	7308.96	7230.06	7552.32								Avg	194830	175415	173522	181256
SE	435.04	469.973	737.338	322.518								SE	10441	11279.3	17696.1	7740.44
P	0.355198	0.365979	0.597063	0.183008								P	0.355198	0.365979	0.597063	0.183008
vs. WT												vs. WT

## Sheet: Physical Activity (HFD)
				Physical Activity (24 hr)											Area Under Curve of Physical Activity (24 hr)
HFD-fed Wild-type Mice (n=9)												HFD-fed Wild-type Mice (n=9)
	Day 1	Day 2	Day 3	Avg									Day 1	Day 2	Day 3	Avg
	(counts/hr)	(counts/hr)	(counts/hr)	(counts/hr)									AUC	AUC	AUC	AUC
1 (915)	4319.62	3040.25	2927.71	3429.19								1 (915)	103671	72966	70265	82300.7
2 (916)	5085.79	3463.25	4047.79	4198.94								2 (916)	122059	83118	97147	100775
3 (918)	6595.21	4531.25	4378.5	5168.32								3 (918)	158285	108750	105084	124040
4 (911)	2913.83	3127.33	2968.33	3003.17								4 (911)	69932	75056	71240	72076
5 (914)	4013.25	4369.54	4413.25	4265.35								5 (914)	96318	104869	105918	102368
6 (919)	3279	2960.62	2585.75	2941.79								6 (919)	78696	71055	62058	70603
7 (924)	3657.25	3325.25	3481.25	3487.92								7 (924)	87774	79806	83550	83710
8 (925)	3519.88	2793.46	2694	3002.44								8 (925)	84477	67043	64656	72058.7
9 (926)	4179.21	3404.62	3521.58	3701.81								9 (926)	100301	81711	84518	88843.3
Avg	4173.67	3446.18	3446.46	3688.77								Avg	100168	82708.2	82715.1	88530.5
SE	369.396	203.267	235.011	168.58								SE	8865.5	4878.42	5640.26	4045.92
HFD-fed N1/2 Mice (n=9)												HFD-fed N1/2 Mice (n=9)
	Day 1	Day 2	Day 3	Avg									Day 1	Day 2	Day 3	Avg
	(counts/hr)	(counts/hr)	(counts/hr)	(counts/hr)									AUC	AUC	AUC	AUC
10 (593)	4587.38	3822.75	3147.21	3852.44								10 (593)	110097	91746	75533	92458.7
11 (595)	3584.75	3075.04	3107.96	3255.92								11 (595)	86034	73801	74591	78142
12 (578)	6075.54	4975.08	4363.12	5137.92								12 (578)	145813	119402	104715	123310
13 (589)	4051.21	3505.67	3319.21	3625.36								13 (589)	97229	84136	79661	87008.7
14 (588)	4885.17	4081.17	3884.62	4283.65								14 (588)	117244	97948	93231	102808
15 (560)	3426.96	3400.5	3873.83	3567.1								15 (560)	82247	81612	92972	85610.3
16 (562)	4123.83	2764.58	2926.83	3271.75								16 (562)	98972	66350	70244	78522
17 (554)	4552.58	2874	3393.21	3606.6								17 (554)	109262	68976	81437	86558.3
18 (555)	5097.67	4405.33	4244.58	4582.53								18 (555)	122344	105728	101870	109981
Avg	4487.23	3656.01	3584.51	3909.25								Avg	107694	87744.3	86028.2	93822
SE	272.051	245.56	173.748	152.738								SE	6529.22	5893.45	4169.96	3665.71
P	0.504077	0.519729	0.643067	0.336919								P	0.504077	0.519729	0.643067	0.336919
vs. HFD-WT												vs. HFD-WT
				Day Physical Activity (7 AM - 7 PM)											Area Under Curve of Day Physical Activity (7 AM - 7 PM)
HFD-fed Wild-type Mice (n=9)												HFD-fed Wild-type Mice (n=9)
	Day 1	Day 2	Day 3	Avg									Day 1	Day 2	Day 3	Avg
	(counts/hr)	(counts/hr)	(counts/hr)	(counts/hr)									AUC	AUC	AUC	AUC
1 (915)	3276.42	1218.42	1466.25	1987.03								1 (915)	78634	29242	35190	47688.7
2 (916)	3497.92	1447.33	2048.5	2331.25								2 (916)	83950	34736	49164	55950
3 (918)	3050.17	2432.58	2022.33	2501.69								3 (918)	73204	58382	48536	60040.7
4 (911)	1402.33	1177.25	1630	1403.19								4 (911)	33656	28254	39120	33676.7
5 (914)	1769.17	1551.17	2232.08	1850.81								5 (914)	42460	37228	53570	44419.3
6 (919)	2526.5	1689	1517.75	1911.08								6 (919)	60636	40536	36426	45866
7 (924)	2958.17	1480.17	1093.25	1843.86								7 (924)	70996	35524	26238	44252.7
8 (925)	3593.25	1889.92	1650	2377.72								8 (925)	86238	45358	39600	57065.3
9 (926)	3643.08	1453.33	2623.08	2573.17								9 (926)	87434	34880	62954	61756
Avg	2857.44	1593.24	1809.25	2086.65								Avg	68578.7	38237.8	43422	50079.5
SE	268.817	127.511	154.404	152.476								SE	6451.6	3060.25	3705.7	3659.43
HFD-fed N1/2 Mice (n=9)												HFD-fed N1/2 Mice (n=9)
	Day 1	Day 2	Day 3	Avg									Day 1	Day 2	Day 3	Avg
	(counts/hr)	(counts/hr)	(counts/hr)	(counts/hr)									AUC	AUC	AUC	AUC
10 (593)	3501.75	2309.42	1183.5	2331.56								10 (593)	84042	55426	28404	55957.3
11 (595)	2694.58	1145.42	1598.67	1812.89								11 (595)	64670	27490	38368	43509.3
12 (578)	4064.08	1801.25	1561.75	2475.69								12 (578)	97538	43230	37482	59416.7
13 (589)	2098.67	1482.75	1740.67	1774.03								13 (589)	50368	35586	41776	42576.7
14 (588)	1394.25	1580.67	1685.08	1553.33								14 (588)	33462	37936	40442	37280
15 (560)	1462.75	1113.83	1618.83	1398.47								15 (560)	35106	26732	38852	33563.3
16 (562)	3657.33	1042.08	1051.42	1916.94								16 (562)	87776	25010	25234	46006.7
17 (554)	5804.33	1920.33	1590.17	3104.94								17 (554)	139304	46088	38164	74518.7
18 (555)	5042.92	2718.92	1872.5	3211.44								18 (555)	121030	65254	44940	77074.7
Avg	3302.3	1679.41	1544.73	2175.48								Avg	79255.1	40305.8	37073.6	52211.5
SE	512.059	190.395	87.4105	236.492								SE	12289.4	4569.47	2097.85	5675.8
P	0.452981	0.711834	0.155455	0.753493								P	0.452981	0.711834	0.155455	0.753493
vs. HFD-WT												vs. HFD-WT
				Night Physical Activity (7 PM - 7 AM)											Area Under Curve of Night Physical Activity (7 PM - 7 AM)
HFD-fed Wild-type Mice (n=9)												HFD-fed Wild-type Mice (n=9)
	Day 1	Day 2	Day 3	Avg									Day 1	Day 2	Day 3	Avg
	(counts/hr)	(counts/hr)	(counts/hr)	(counts/hr)									AUC	AUC	AUC	AUC
1 (915)	5362.83	4862.08	4389.17	4871.36								1 (915)	128708	116690	105340	116913
2 (916)	6673.67	5479.17	6047.08	6066.64								2 (916)	160168	131500	145130	145599
3 (918)	10140.2	6629.92	6734.67	7834.94								3 (918)	243366	159118	161632	188039
4 (911)	4425.33	5077.42	4306.67	4603.14								4 (911)	106208	121858	103360	110475
5 (914)	6257.33	7187.92	6594.42	6679.89								5 (914)	150176	172510	158266	160317
6 (919)	4031.5	4232.25	3653.75	3972.5								6 (919)	96756	101574	87690	95340
7 (924)	4356.33	5170.33	5869.25	5131.97								7 (924)	104552	124088	140862	123167
8 (925)	3446.5	3697	3738	3627.17								8 (925)	82716	88728	89712	87052
9 (926)	4715.33	5355.92	4420.08	4830.44								9 (926)	113168	128542	106082	115931
Avg	5489.9	5299.11	5083.68	5290.9								Avg	131758	127179	122008	126981
SE	676.519	360.092	407.147	279.824								SE	16236.5	8642.2	9771.53	6715.77
HFD-fed N1/2 Mice (n=9)												HFD-fed N1/2 Mice (n=9)
	Day 1	Day 2	Day 3	Avg									Day 1	Day 2	Day 3	Avg
	(counts/hr)	(counts/hr)	(counts/hr)	(counts/hr)									AUC	AUC	AUC	AUC
10 (593)	5673	5336.08	5110.92	5373.33								10 (593)	136152	128066	122662	128960
11 (595)	4474.92	5004.67	4617.25	4698.94								11 (595)	107398	120112	110814	112775
12 (578)	8087	8148.92	7164.5	7800.14								12 (578)	194088	195574	171948	187203
13 (589)	6003.75	5528.58	4897.75	5476.69								13 (589)	144090	132686	117546	131441
14 (588)	8376.08	6581.67	6084.17	7013.97								14 (588)	201026	157960	146020	168335
15 (560)	5391.17	5687.17	6128.83	5735.72								15 (560)	129388	136492	147092	137657
16 (562)	4590.33	4487.08	4802.25	4626.56								16 (562)	110168	107690	115254	111037
17 (554)	3300.83	3827.67	5196.25	4108.25								17 (554)	79220	91864	124710	98598
18 (555)	5152.42	6091.75	6616.67	5953.61								18 (555)	123658	146202	158800	142887
Avg	5672.17	5632.62	5624.29	5643.02								Avg	136132	135183	134983	135433
SE	550.614	416.823	300.176	241.191								SE	13214.7	10003.8	7204.23	5788.58
P	0.837117	0.553357	0.301047	0.344907								P	0.837117	0.553357	0.301047	0.344907
vs. HFD-WT												vs. HFD-WT
