# Supplementary material for: An alternative splicing program promotes adipose tissue thermogenesis
Source: eLife. 2016 Sep 16;5:e17672. doi: 10.7554/eLife.17672 (PMC5026472; doi:10.7554/eLife.17672)
Supplement: Figure 5—figure supplement 5—source data 1. — DOI: http://dx.doi.org/10.7554/eLife.17672.032 [file elife-17672-fig5-figsupp5-data1.xlsx]

## Sheet: Sheet1
Control diet								High fat diet
				VO2 Consumption Rate (24-hr)								VO2 Consumption Rate (24-hr)
CD-fed Wild-type Mice								HFD-fed Wild-type Mice
	Day 1	Day 2	Day 3	Avg					Day 1	Day 2	Day 3	Avg
	(kcal/hr/kg)	(kcal/hr/kg)	(kcal/hr/kg)	(kcal/hr/kg)					(kcal/hr/kg)	(kcal/hr/kg)	(kcal/hr/kg)	(kcal/hr/kg)
1 (915)	4074.19	3881.92	3753.51	3903.21				1 (915)	3681.35	3573.9	3329.07	3528.11
2 (916)	4376.84	4174.84	4060.55	4204.08				2 (916)	4033.96	3769.9	3714.56	3839.47
3 (918)	4007.79	4048.03	3908.42	3988.08				3 (918)	4471.4	4131.17	4159.24	4253.94
4 (911)	3600.03	3367.32	3388.88	3452.08				4 (911)	3533.11	3365.03	3402.62	3433.59
5 (914)	4125.39	3958.61	3866.97	3983.66				5 (914)	3870.76	3860.21	3687.65	3806.2
6 (919)	4241.74	4082.58	4047.87	4124.06				6 (919)	3401.11	3558.13	3365.73	3441.66
7 (924)	4008.98	3872.33	3888.76	3923.36				7 (924)	3914.8	3505.08	3445.24	3621.7
8 (925)	3945.17	3869.79	3787.5	3867.49				8 (925)	4346.96	4154.18	4073.89	4191.68
9 (926)	4096.85	4188.24	4004.08	4096.39				9 (926)	3982.11	3676.88	3551.75	3736.91
Avg	4053	3938.18	3856.28	3949.16				Avg	3915.06	3732.72	3636.64	3761.47
SE	71.5794	82.4897	68.5083	44.217				SE	116.744	91.277	101.35	61.7956
CD-fed N1/2 Mice								HFD-fed N1/2 Mice
	Day 1	Day 2	Day 3	Avg					Day 1	Day 2	Day 3	Avg
	(kcal/hr/kg)	(kcal/hr/kg)	(kcal/hr/kg)	(kcal/hr/kg)					(kcal/hr/kg)	(kcal/hr/kg)	(kcal/hr/kg)	(kcal/hr/kg)
10 (593)	3964.21	4038.74	4371.27	4124.74				10 (593)	4430.08	4196.49	4086.45	4237.67
11 (595)	4321.96	4233.67	4282.05	4279.23				11 (595)	3653.62	3629.95	4446.37	3909.98
12 (578)	4136.28	4127.31	4514.4	4259.33				12 (578)	4181.15	4001.32	4076.13	4086.2
13 (589)	4193.51	3928.4	3804.18	3975.36				13 (589)	3898.31	3713.32	4084	3898.54
14 (588)	4422.97	3872.29	3890.85	4062.04				14 (588)	4300.23	4175.26	4082.47	4185.99
15 (560)	3994.69	3884.29	3930.34	3936.44				15 (560)	3674.88	3556.85	4359.42	3863.72
16 (562)	4276.95	4078.83	4411.03	4255.6				16 (562)	4958.22	4652.88	4698.35	4769.82
17 (554)								17 (554)
18 (555)	4218.01	4117.55	4267.06	4200.87				18 (555)	4028.54	3907.66	4650.29	4195.5
Avg	4191.07	4035.13	4183.9	4136.7				Avg	4140.63	3979.22	4310.44	4143.43
SE	55.4289	45.7658	95.134	40.8285				SE	152.639	127.905	94.0339	75.6011
P	0.155317	0.337092	0.0123877	0.00329041				P	0.252881	0.131407	0.000219194	0.000254029
vs. CD-WT								vs. HFD-WT
			Day VO2 Consumption Rate (7 AM - 7 PM)								Day VO2 Consumption Rate (7 AM - 7 PM)
CD-fed Wild-type Mice								HFD-fed Wild-type Mice
	Day 1	Day 2	Day 3	Avg					Day 1	Day 2	Day 3	Avg
	(kcal/hr/kg)	(kcal/hr/kg)	(kcal/hr/kg)	(kcal/hr/kg)					(kcal/hr/kg)	(kcal/hr/kg)	(kcal/hr/kg)	(kcal/hr/kg)
1 (915)	4122.51	3604.79	3475.15	3734.15				1 (915)	3637.55	3386.5	3123.03	3382.36
2 (916)	4369.73	3810.68	3641.39	3940.6				2 (916)	3810.4	3576.78	3578.13	3655.1
3 (918)	3700.24	3721.53	3657.83	3693.2				3 (918)	4120.84	3834.3	3833.08	3929.41
4 (911)	3243.28	3132.86	2918.03	3098.06				4 (911)	3132.83	3147.36	3212.47	3164.22
5 (914)	3818.55	3858.61	3579.01	3752.06				5 (914)	3526.13	3633.98	3513.88	3558
6 (919)	4118.3	3918.62	3828.03	3954.99				6 (919)	3199.86	3294.6	3170.31	3221.59
7 (924)	3785.2	3593.16	3469.75	3616.04				7 (924)	3892.52	3295.76	3208.79	3465.69
8 (925)	3774.77	3581.99	3571.72	3642.83				8 (925)	4332.36	3837.36	3716.91	3962.21
9 (926)	3878.01	3829.41	3737.84	3815.08				9 (926)	3956.61	3306.59	3290.07	3517.76
Avg	3867.84	3672.4	3542.08	3694.11				Avg	3734.34	3479.25	3405.18	3539.59
SE	106.436	79.1989	86.9822	57.1887				SE	133.719	83.6732	87.0608	63.984
CD-fed N1/2 Mice								HFD-fed N1/2 Mice
	Day 1	Day 2	Day 3	Avg					Day 1	Day 2	Day 3	Avg
	(kcal/hr/kg)	(kcal/hr/kg)	(kcal/hr/kg)	(kcal/hr/kg)					(kcal/hr/kg)	(kcal/hr/kg)	(kcal/hr/kg)	(kcal/hr/kg)
10 (593)	3951.84	3473.44	4051.68	3825.65				10 (593)	4337.55	4047.18	3767.05	4050.59
11 (595)	4033.85	3907.58	3970.94	3970.79				11 (595)	3553.88	3310.9	4236.87	3700.55
12 (578)	4029.49	3698.42	4162.54	3963.49				12 (578)	3984.15	3679.34	3697.25	3786.91
13 (589)	3988.71	3530.33	3573.81	3697.62				13 (589)	3674.98	3537.92	3758.44	3657.11
14 (588)	4192.12	3368.16	3622.66	3727.65				14 (588)	3982.67	3956.84	3742.79	3894.1
15 (560)	3798.81	3664.48	3546.57	3669.95				15 (560)	3324.09	3365.79	4040.13	3576.67
16 (562)	3825.29	3696.97	4038.36	3853.54				16 (562)	4850.08	4369.65	4451.17	4556.97
17 (554)								17 (554)
18 (555)	4082.41	3891.5	3930.91	3968.27				18 (555)	4011.37	3688.05	4241.21	3980.21
Avg	3987.82	3653.86	3862.18	3834.62				Avg	3964.85	3744.46	3991.86	3900.39
SE	45.8993	67.379	85.9671	47.4207				SE	168.442	127.409	102.587	78.2738
P	0.338048	0.862704	0.0198656	0.0683021				P	0.295785	0.0956406	0.000528332	0.000742255
vs. CD-WT								vs. HFD-WT
			Night VO2 Consumption Rate (7 PM - 7 AM)								Night VO2 Consumption Rate (7 PM - 7 AM)
CD-fed Wild-type Mice								HFD-fed Wild-type Mice
	Day 1	Day 2	Day 3	Avg					Day 1	Day 2	Day 3	Avg
	(kcal/hr/kg)	(kcal/hr/kg)	(kcal/hr/kg)	(kcal/hr/kg)					(kcal/hr/kg)	(kcal/hr/kg)	(kcal/hr/kg)	(kcal/hr/kg)
1 (915)	4025.86	4159.05	4031.86	4072.26				1 (915)	3725.15	3761.29	3535.12	3673.85
2 (916)	4383.95	4539.01	4479.72	4467.56				2 (916)	4257.51	3963.02	3851	4023.84
3 (918)	4315.33	4374.53	4159.01	4282.96				3 (918)	4821.97	4428.04	4485.41	4578.47
4 (911)	3956.77	3601.79	3859.73	3806.1				4 (911)	3933.39	3582.71	3592.76	3702.95
5 (914)	4432.22	4058.61	4154.93	4215.25				5 (914)	4215.38	4086.43	3861.42	4054.41
6 (919)	4365.19	4246.53	4267.71	4293.14				6 (919)	3602.37	3821.67	3561.16	3661.73
7 (924)	4232.76	4151.5	4307.78	4230.68				7 (924)	3937.07	3714.39	3681.68	3777.71
8 (925)	4115.57	4157.59	4003.27	4092.14				8 (925)	4361.55	4471.01	4430.88	4421.15
9 (926)	4315.69	4547.07	4270.33	4377.7				9 (926)	4007.6	4047.16	3813.43	3956.06
Avg	4238.15	4203.97	4170.48	4204.2				Avg	4095.78	3986.19	3868.1	3983.35
SE	56.0659	95.1272	62.1391	40.9377				SE	122.395	102.666	118.835	66.3201
CD-fed N1/2 Mice								HFD-fed N1/2 Mice
	Day 1	Day 2	Day 3	Avg					Day 1	Day 2	Day 3	Avg
	(kcal/hr/kg)	(kcal/hr/kg)	(kcal/hr/kg)	(kcal/hr/kg)					(kcal/hr/kg)	(kcal/hr/kg)	(kcal/hr/kg)	(kcal/hr/kg)
10 (593)	3976.57	4604.04	4690.86	4423.82				10 (593)	4522.61	4345.8	4405.85	4424.75
11 (595)	4610.06	4559.77	4593.16	4587.66				11 (595)	3753.36	3949.01	4655.88	4119.42
12 (578)	4243.06	4556.2	4866.26	4555.17				12 (578)	4378.14	4323.3	4455.02	4385.49
13 (589)	4398.3	4326.48	4034.55	4253.11				13 (589)	4121.63	3888.73	4409.55	4139.97
14 (588)	4653.83	4376.42	4159.04	4396.43				14 (588)	4617.8	4393.68	4422.14	4477.87
15 (560)	4190.57	4104.09	4314.12	4202.93				15 (560)	4025.66	3747.91	4678.72	4150.76
16 (562)	4728.61	4460.68	4783.69	4657.66				16 (562)	5066.35	4936.1	4945.54	4982.66
17 (554)								17 (554)
18 (555)	4353.61	4343.6	4603.2	4433.47				18 (555)	4045.7	4127.27	5059.38	4410.79
Avg	4394.33	4416.41	4505.61	4438.78				Avg	4316.41	4213.97	4629.01	4386.46
SE	91.2434	58.2153	106.702	49.4375				SE	147.137	132.545	90.596	78.5248
P	0.155442	0.0847085	0.0136905	0.00057475				P	0.263457	0.189231	0.000161033	0.000251912
vs. CD-WT								vs. HFD-WT
				VCO2 Production Rate (24 hr)								VCO2 Production Rate (24 hr)
CD-fed Wild-type Mice								HFD-fed Wild-type Mice
	Day 1	Day 2	Day 3	Avg					Day 1	Day 2	Day 3	Avg
	(kcal/hr/kg)	(kcal/hr/kg)	(kcal/hr/kg)	(kcal/hr/kg)					(kcal/hr/kg)	(kcal/hr/kg)	(kcal/hr/kg)	(kcal/hr/kg)
1 (915)	3609.42	3463.37	3340.74	3471.18				1 (915)	2859.45	2796.24	2575.2	2743.63
2 (916)	3877.63	3697.99	3644.31	3739.98				2 (916)	3155.99	2963.54	2922.45	3014
3 (918)	3540.82	3700.62	3488.62	3576.69				3 (918)	3423.89	3221.39	3262.5	3302.59
4 (911)	3052.85	3055.68	3112.55	3073.69				4 (911)	2754.13	2625.75	2687.37	2689.08
5 (914)	3722.01	3515.25	3445.42	3560.89				5 (914)	3030.11	3043.9	2927.96	3000.66
6 (919)	3820.82	3708.32	3670.54	3733.23				6 (919)	2595.28	2762.34	2592.3	2649.97
7 (924)	3479.6	3444.25	3485.69	3469.85				7 (924)	3033.91	2639.59	2616.05	2763.18
8 (925)	3441.09	3556.83	3523.46	3507.13				8 (925)	3474.37	3295.18	3244.81	3338.12
9 (926)	3638.16	3778.05	3586.12	3667.45				9 (926)	3067.12	2836.85	2788.73	2897.57
Avg	3575.82	3546.71	3477.49	3533.34				Avg	3043.81	2909.42	2846.38	2933.2
SE	81.6187	73.2062	56.7782	40.3603				SE	95.9121	79.9418	88.5136	51.6066
CD-fed N1/2 Mice								HFD-fed N1/2 Mice
	Day 1	Day 2	Day 3	Avg					Day 1	Day 2	Day 3	Avg
	(kcal/hr/kg)	(kcal/hr/kg)	(kcal/hr/kg)	(kcal/hr/kg)					(kcal/hr/kg)	(kcal/hr/kg)	(kcal/hr/kg)	(kcal/hr/kg)
10 (593)	3536.14	3810.15	4095.24	3813.84				10 (593)	3468.5	3308.62	3268.95	3348.69
11 (595)	3875.12	3818.43	3880.01	3857.85				11 (595)	2787.88	2717.86	3378.56	2961.43
12 (578)	3621.36	3878.78	4077.66	3859.27				12 (578)	3224.55	3143.06	3186.77	3184.8
13 (589)	3694.16	3513.16	3491.13	3566.15				13 (589)	3056.05	2913.92	3166.78	3045.58
14 (588)	3946.86	3260.87	3634.3	3614.01				14 (588)	3427.27	3314.19	3223.63	3321.7
15 (560)	3625.76	3556.19	3520.2	3567.38				15 (560)	2834.2	2737.77	3380.48	2984.15
16 (562)	3802.2	3738.04	4015.99	3852.08				16 (562)	3949.83	3681.54	3753.85	3795.08
17 (554)								17 (554)
18 (555)	3708.04	3671.13	3802.35	3727.17				18 (555)	3179.87	3058.78	3663.21	3300.62
Avg	3726.21	3655.84	3814.61	3732.22				Avg	3241.02	3109.47	3377.78	3242.76
SE	49.1359	72.3622	86.2673	41.4076				SE	133.492	115.132	77.8638	65.4933
P	0.147164	0.30786	0.00451569	0.00122428				P	0.241326	0.166524	0.000462353	0.000464472
vs. CD-WT								vs. HFD-WT
			Day VCO2 Production Rate (7 AM - 7 PM)								Day VCO2 Production Rate (7 AM - 7 PM)
CD-fed Wild-type Mice								HFD-fed Wild-type Mice
	Day 1	Day 2	Day 3	Avg					Day 1	Day 2	Day 3	Avg
	(kcal/hr/kg)	(kcal/hr/kg)	(kcal/hr/kg)	(kcal/hr/kg)					(kcal/hr/kg)	(kcal/hr/kg)	(kcal/hr/kg)	(kcal/hr/kg)
1 (915)	3491.02	3069.06	2929.19	3163.09				1 (915)	2777.7	2679.58	2405.85	2621.04
2 (916)	3734.53	3209.76	3106.92	3350.4				2 (916)	2988.8	2844.06	2814.74	2882.53
3 (918)	3006.1	3272.95	3043.2	3107.42				3 (918)	3099.43	2960.67	2932.66	2997.59
4 (911)	2613.23	2750.14	2606.97	2656.78				4 (911)	2394.56	2414	2505.77	2438.11
5 (914)	3290.57	3276.53	2965.72	3177.61				5 (914)	2750.39	2827.05	2766.7	2781.38
6 (919)	3555.76	3355.07	3258.39	3389.74				6 (919)	2419.08	2533.81	2413.41	2455.43
7 (924)	3114.67	3021.66	2950.36	3028.9				7 (924)	2968.06	2480.51	2434.18	2627.59
8 (925)	3057.67	3064.1	3067.72	3063.16				8 (925)	3408.01	2951.18	2912.06	3090.42
9 (926)	3220.09	3224.87	3102.12	3182.36				9 (926)	3008.34	2532.62	2527.81	2689.59
Avg	3231.51	3138.24	3003.4	3124.38				Avg	2868.26	2691.5	2634.8	2731.52
SE	112.181	61.3957	59.872	48.8083				SE	107.828	70.0508	73.1388	51.2312
CD-fed N1/2 Mice								HFD-fed N1/2 Mice
	Day 1	Day 2	Day 3	Avg					Day 1	Day 2	Day 3	Avg
	(kcal/hr/kg)	(kcal/hr/kg)	(kcal/hr/kg)	(kcal/hr/kg)					(kcal/hr/kg)	(kcal/hr/kg)	(kcal/hr/kg)	(kcal/hr/kg)
10 (593)	2854.19	3564.22	3582.25	3333.56				10 (593)	3489.28	3265.79	3305.49	3353.52
11 (595)	4180.27	4011.51	4073.67	4088.48				11 (595)	2818.61	2556.27	3120.92	2831.94
12 (578)	3715.62	3605.51	3698.98	3673.37				12 (578)	3472.12	3246.8	3541.64	3420.19
13 (589)	3339.11	2927.15	3054.77	3107.01				13 (589)	2877.21	2773.36	2892.46	2847.67
14 (588)	3584.45	2728.27	3141.6	3151.44				14 (588)	3192.44	3086.32	2872.04	3050.27
15 (560)	3319.7	3203.19	3000.14	3174.34				15 (560)	2561.02	2546.08	3087.98	2731.69
16 (562)	3106.28	3118.98	3299.03	3174.77				16 (562)	3827.52	3454.32	3495.82	3592.56
17 (554)								17 (554)
18 (555)	3439.54	3247.43	3295.08	3327.35				18 (555)	3097.29	2873.24	3332.88	3101.14
Avg	3442.4	3300.78	3393.19	3378.79				Avg	3166.93	2975.27	3206.15	3116.12
SE	141.672	145.171	129.774	77.6695				SE	147.074	120.334	90.0059	70.1977
P	0.256492	0.299219	0.0125479	0.00658367				P	0.117003	0.0534295	0.000167095	4.29605e-05
vs. CD-WT								vs. HFD-WT
			Night VCO2 Production Rate (7 PM - 7 AM)								Night VCO2 Production Rate (7 PM - 7 AM)
CD-fed Wild-type Mice								HFD-fed Wild-type Mice
	Day 1	Day 2	Day 3	Avg					Day 1	Day 2	Day 3	Avg
	(kcal/hr/kg)	(kcal/hr/kg)	(kcal/hr/kg)	(kcal/hr/kg)					(kcal/hr/kg)	(kcal/hr/kg)	(kcal/hr/kg)	(kcal/hr/kg)
1 (915)	3727.83	3857.68	3752.29	3779.27				1 (915)	2941.21	2912.9	2744.55	2866.22
2 (916)	4020.73	4186.22	4181.7	4129.55				2 (916)	3323.18	3083.03	3030.16	3145.46
3 (918)	4075.53	4128.29	3934.05	4045.95				3 (918)	3748.35	3482.1	3592.33	3607.59
4 (911)	3492.47	3361.22	3618.13	3490.6				4 (911)	3113.7	2837.51	2868.96	2940.06
5 (914)	4153.44	3753.97	3925.13	3944.18				5 (914)	3309.83	3260.76	3089.21	3219.93
6 (919)	4085.88	4061.58	4082.69	4076.71				6 (919)	2771.47	2990.88	2771.2	2844.52
7 (924)	3844.53	3866.83	4021.03	3910.79				7 (924)	3099.75	2798.67	2797.92	2898.78
8 (925)	3824.52	4049.55	3979.2	3951.09				8 (925)	3540.72	3639.18	3577.56	3585.82
9 (926)	4056.23	4331.24	4070.12	4152.53				9 (926)	3125.9	3141.08	3049.66	3105.55
Avg	3920.13	3955.18	3951.59	3942.3				Avg	3219.35	3127.34	3057.95	3134.88
SE	71.6311	95.4216	57.9388	42.5907				SE	99.5992	96.0623	108.087	57.7078
CD-fed N1/2 Mice								HFD-fed N1/2 Mice
	Day 1	Day 2	Day 3	Avg					Day 1	Day 2	Day 3	Avg
	(kcal/hr/kg)	(kcal/hr/kg)	(kcal/hr/kg)	(kcal/hr/kg)					(kcal/hr/kg)	(kcal/hr/kg)	(kcal/hr/kg)	(kcal/hr/kg)
10 (593)	3779.72	4521.7	4597.04	4299.49				10 (593)	3581.13	3453.98	3505.43	3513.51
11 (595)	4366.23	4291.77	4372.56	4343.52				11 (595)	2924.29	2952.97	3561.78	3146.34
12 (578)	3831.3	4352.66	4606.32	4263.43				12 (578)	3432.37	3379	3470.14	3427.17
13 (589)	4049.21	4099.16	3927.49	4025.29				13 (589)	3234.89	3054.49	3441.11	3243.5
14 (588)	4309.27	3793.47	4127.01	4076.58				14 (588)	3662.1	3542.06	3575.23	3593.13
15 (560)	3931.81	3909.18	4040.26	3960.42				15 (560)	3107.38	2929.47	3672.99	3236.61
16 (562)	4498.12	4357.11	4732.94	4529.39				16 (562)	4072.14	3908.76	4011.88	3997.6
17 (554)								17 (554)
18 (555)	3976.53	4094.82	4309.63	4127				18 (555)	3262.44	3244.33	3993.53	3500.1
Avg	4092.77	4177.49	4339.16	4203.14				Avg	3409.59	3308.13	3654.01	3457.24
SE	93.8884	87.3132	103.402	56.6265				SE	127.595	117.997	80.1376	68.0582
P	0.159248	0.10918	0.00421253	0.000496413				P	0.252849	0.249093	0.000588249	0.000664434
vs. CD-WT								vs. HFD-WT
				Energy Expenditure Rate (24 hr)								Energy Expenditure Rate (24 hr)
CD-fed Wild-type Mice								HFD-fed Wild-type Mice
	Day 1	Day 2	Day 3	Avg					Day 1	Day 2	Day 3	Avg
	(kcal/hr/kg)	(kcal/hr/kg)	(kcal/hr/kg)	(kcal/hr/kg)					(kcal/hr/kg)	(kcal/hr/kg)	(kcal/hr/kg)	(kcal/hr/kg)
1 (915)	20.0481	19.129	18.4877	19.2216				1 (915)	17.6711	17.1775	15.9682	16.9389
2 (916)	21.5378	20.5434	20.0328	20.7047				2 (916)	19.3887	18.1346	17.8711	18.4648
3 (918)	19.711	20.0461	19.2615	19.6729				3 (918)	21.4087	19.8439	19.9996	20.4174
4 (911)	17.5642	16.6507	16.798	17.0043				4 (911)	16.9703	16.1656	16.3821	16.506
5 (914)	20.3748	19.489	19.0502	19.638				5 (914)	18.6058	18.5799	17.7713	18.319
6 (919)	20.9425	20.1912	20.0123	20.382				6 (919)	16.2738	17.078	16.1315	16.4945
7 (924)	19.6476	19.0704	19.1812	19.2997				7 (924)	18.7837	16.7327	16.4708	17.329
8 (925)	19.3536	19.1848	18.8236	19.1206				8 (925)	20.9739	20.016	19.6439	20.2113
9 (926)	20.1692	20.6845	19.7464	20.2				9 (926)	19.0859	17.6281	17.0817	17.9319
Avg	19.9276	19.4432	19.0437	19.4715				Avg	18.7958	17.9285	17.48	18.0681
SE	0.371489	0.404466	0.330771	0.217205				SE	0.565207	0.447346	0.496592	0.300091
CD-fed N1/2 Mice								HFD-fed N1/2 Mice
	Day 1	Day 2	Day 3	Avg					Day 1	Day 2	Day 3	Avg
	(kcal/hr/kg)	(kcal/hr/kg)	(kcal/hr/kg)	(kcal/hr/kg)					(kcal/hr/kg)	(kcal/hr/kg)	(kcal/hr/kg)	(kcal/hr/kg)
10 (593)	19.5339	20.1307	21.7568	20.4738				10 (593)	21.2953	20.1977	19.7202	20.4044
11 (595)	21.3185	20.908	21.1667	21.1311				11 (595)	17.4823	17.3117	21.2596	18.6845
12 (578)	20.3065	20.5558	22.3016	21.0546				12 (578)	20.0446	19.2456	19.5888	19.6263
13 (589)	20.6121	19.3675	18.8535	19.611				13 (589)	18.743	17.857	19.5975	18.7325
14 (588)	21.7961	18.8673	19.3534	20.0056				14 (588)	20.7382	20.1204	19.6541	20.1709
15 (560)	19.7535	19.2405	19.3829	19.459				15 (560)	17.6175	17.0452	20.9188	18.5272
16 (562)	21.0606	20.2097	21.8258	21.032				16 (562)	23.9089	22.4088	22.6679	22.9952
17 (554)								17 (554)
18 (555)	20.724	20.2873	21.0216	20.6776				18 (555)	19.3936	18.7829	22.3782	20.1849
Avg	20.6381	19.9458	20.7078	20.4306				Avg	19.9029	19.1212	20.7232	19.9157
SE	0.270653	0.250482	0.467279	0.20271				SE	0.748707	0.630731	0.454152	0.369801
P	0.151453	0.321855	0.00977316	0.00238811				P	0.250061	0.137391	0.000245638	0.000279877
vs. CD-WT								vs. HFD-WT
			Day Energy Expenditure Rate (7 AM - 7 PM)								Day Energy Expenditure Rate (7 AM - 7 PM)
CD-fed Wild-type Mice								HFD-fed Wild-type Mice
	Day 1	Day 2	Day 3	Avg					Day 1	Day 2	Day 3	Avg
	(kcal/hr/kg)	(kcal/hr/kg)	(kcal/hr/kg)	(kcal/hr/kg)					(kcal/hr/kg)	(kcal/hr/kg)	(kcal/hr/kg)	(kcal/hr/kg)
1 (915)	20.1078	17.6007	16.9356	18.2147				1 (915)	17.4082	16.3099	14.9693	16.2291
2 (916)	21.3512	18.568	17.7866	19.2353				2 (916)	18.3226	17.2414	17.2143	17.5927
3 (918)	17.9073	18.2864	17.7815	17.9917				3 (918)	19.668	18.3858	18.3494	18.8011
4 (911)	15.6722	15.3889	14.3833	15.1481				4 (911)	14.9953	15.0731	15.4318	15.1667
5 (914)	18.6883	18.8308	17.3847	18.3013				5 (914)	16.938	17.4486	16.908	17.0982
6 (919)	20.1628	19.1545	18.6903	19.3359				6 (919)	15.2855	15.7866	15.1634	15.4118
7 (924)	18.3621	17.5029	16.9374	17.6008				7 (924)	18.623	15.7314	15.3375	16.564
8 (925)	18.2578	17.5057	17.4689	17.7442				8 (925)	20.8427	18.3874	17.8687	19.0329
9 (926)	18.844	18.6584	18.1617	18.5547				9 (926)	18.9206	15.8325	15.7618	16.8383
Avg	18.8171	17.944	17.2811	18.0141				Avg	17.8893	16.6885	16.3338	16.9706
SE	0.542034	0.378254	0.407367	0.277571				SE	0.645148	0.405957	0.423094	0.308207
CD-fed N1/2 Mice								HFD-fed N1/2 Mice
	Day 1	Day 2	Day 3	Avg					Day 1	Day 2	Day 3	Avg
	(kcal/hr/kg)	(kcal/hr/kg)	(kcal/hr/kg)	(kcal/hr/kg)					(kcal/hr/kg)	(kcal/hr/kg)	(kcal/hr/kg)	(kcal/hr/kg)
10 (593)	19.216	17.1157	19.9424	18.758				10 (593)	20.806	19.4485	18.2003	19.4849
11 (595)	19.6397	19.0995	19.3079	19.349				11 (595)	16.9384	15.7942	16.4736	16.4021
12 (578)	19.6531	18.3413	19.5609	19.1851				12 (578)	19.0383	17.7157	16.6947	17.8162
13 (589)	19.4124	17.1508	17.5538	18.039				13 (589)	17.6655	17.0101	16.108	16.9278
14 (588)	20.4851	16.2913	18.027	18.2678				14 (588)	19.2269	19.0076	17.6349	18.6231
15 (560)	18.6429	17.9838	16.8129	17.8132				15 (560)	15.933	16.0801	15.7393	15.9175
16 (562)	18.5109	18.0203	18.8731	18.4681				16 (562)	23.3474	21.0415	20.8564	21.7484
17 (554)								17 (554)
18 (555)	19.8927	18.9275	18.9235	19.2479				18 (555)	19.2345	17.7122	16.9722	17.9729
Avg	19.4316	17.8663	18.6252	18.641				Avg	19.0237	17.9762	17.3349	18.1116
SE	0.228793	0.339804	0.378371	0.222057				SE	0.820531	0.627555	0.575923	0.403698
P	0.334095	0.881708	0.029969	0.0890524				P	0.289035	0.0983789	0.175328	0.0273264
vs. CD-WT								vs. HFD-WT
			Night Energy Expenditure Rate (7 PM - 7 AM)								Night Energy Expenditure Rate (7 PM - 7 AM)
CD-fed Wild-type Mice								HFD-fed Wild-type Mice
	Day 1	Day 2	Day 3	Avg					Day 1	Day 2	Day 3	Avg
	(kcal/hr/kg)	(kcal/hr/kg)	(kcal/hr/kg)	(kcal/hr/kg)					(kcal/hr/kg)	(kcal/hr/kg)	(kcal/hr/kg)	(kcal/hr/kg)
1 (915)	19.9884	20.6573	20.0398	20.2285				1 (915)	17.9339	18.0452	16.9671	17.6487
2 (916)	21.7244	22.5188	22.279	22.1741				2 (916)	20.4547	19.0278	18.5279	19.3368
3 (918)	21.5147	21.8059	20.7416	21.3541				3 (918)	23.1494	21.3019	21.6499	22.0337
4 (911)	19.4561	17.9125	19.2127	18.8605				4 (911)	18.9453	17.2581	17.3324	17.8453
5 (914)	22.0612	20.1472	20.7156	20.9747				5 (914)	20.2736	19.7112	18.6347	19.5398
6 (919)	21.7221	21.2279	21.3343	21.4281				6 (919)	17.2621	18.3694	17.0997	17.5771
7 (924)	20.933	20.6378	21.4249	20.9986				7 (924)	18.9443	17.734	17.604	18.0941
8 (925)	20.4493	20.8638	20.1783	20.4971				8 (925)	21.1051	21.6447	21.4191	21.3896
9 (926)	21.4943	22.7105	21.3312	21.8454				9 (926)	19.2511	19.4237	18.4016	19.0255
Avg	21.0382	20.9424	20.8064	20.929				Avg	19.7022	19.1685	18.6263	19.1656
SE	0.297755	0.477713	0.303668	0.205682				SE	0.591319	0.509222	0.586951	0.324366
CD-fed N1/2 Mice								HFD-fed N1/2 Mice
	Day 1	Day 2	Day 3	Avg					Day 1	Day 2	Day 3	Avg
	(kcal/hr/kg)	(kcal/hr/kg)	(kcal/hr/kg)	(kcal/hr/kg)					(kcal/hr/kg)	(kcal/hr/kg)	(kcal/hr/kg)	(kcal/hr/kg)
10 (593)	19.8518	23.1457	23.5712	22.1896				10 (593)	21.7846	20.947	21.2402	21.3239
11 (595)	22.9972	22.7166	22.833	22.8489				11 (595)	18.0262	18.8291	18.1486	18.3346
12 (578)	20.9598	22.7702	23.3547	22.3616				12 (578)	21.0508	20.7754	20.0873	20.6378
13 (589)	21.8118	21.5842	20.3481	21.248				13 (589)	19.8205	18.7038	18.9457	19.1567
14 (588)	23.1071	21.4433	21.2797	21.9434				14 (588)	22.2494	21.2333	21.034	21.5056
15 (560)	20.864	20.4972	20.872	20.7444				15 (560)	19.302	18.0102	18.3146	18.5423
16 (562)	23.6104	22.3991	23.2362	23.0819				16 (562)	24.4703	23.7761	23.3103	23.8522
17 (554)								17 (554)
18 (555)	21.5554	21.647	22.6538	21.9521				18 (555)	19.5528	19.8536	20.2629	19.8897
Avg	21.8447	22.0254	22.2686	22.0462				Avg	20.7821	20.2661	20.1679	20.4054
SE	0.459829	0.311652	0.441105	0.228812				SE	0.7203	0.651142	0.609394	0.369428
P	0.152886	0.084745	0.0139252	0.000652385				P	0.260716	0.199134	0.0888252	0.0145794
vs. CD-WT								vs. HFD-WT
			Respiratory Exchange Ratio (RER; 24hr)								Respiratory Exchange Ratio (RER; 24hr)
CD-fed Wild-type Mice								HFD-fed Wild-type Mice
	Day 1	Day 2	Day 3	Avg					Day 1	Day 2	Day 3	Avg
	(kcal/hr/kg)	(kcal/hr/kg)	(kcal/hr/kg)	(kcal/hr/kg)					(kcal/hr/kg)	(kcal/hr/kg)	(kcal/hr/kg)	(kcal/hr/kg)
1 (915)	0.786331	0.789666	0.787035	0.787678				1 (915)	0.49114	0.494323	0.487062	0.490842
2 (916)	0.787554	0.78307	0.793039	0.787888				2 (916)	0.494454	0.495875	0.496269	0.495533
3 (918)	0.778474	0.809345	0.78874	0.792186				3 (918)	0.482959	0.491271	0.494007	0.489412
4 (911)	0.74816	0.802897	0.812717	0.787925				4 (911)	0.490982	0.491192	0.497427	0.4932
5 (914)	0.798894	0.784737	0.783663	0.789098				5 (914)	0.493823	0.497321	0.500478	0.497207
6 (919)	0.799969	0.804268	0.80008	0.801439				6 (919)	0.480881	0.489482	0.485695	0.485353
7 (924)	0.769988	0.786331	0.791297	0.782539				7 (924)	0.488877	0.475225	0.479197	0.4811
8 (925)	0.773434	0.813051	0.821723	0.802736				8 (925)	0.504713	0.499426	0.501977	0.502039
9 (926)	0.786257	0.795929	0.790741	0.790976				9 (926)	0.485195	0.486142	0.494059	0.488465
Avg	0.781007	0.796588	0.796559	0.791385				Avg	0.490336	0.49114	0.492908	0.491461
SE	0.00532606	0.00374403	0.00424723	0.00287551				SE	0.00238416	0.00241649	0.00249442	0.00136546
CD-fed N1/2 Mice								HFD-fed N1/2 Mice
	Day 1	Day 2	Day 3	Avg					Day 1	Day 2	Day 3	Avg
	(kcal/hr/kg)	(kcal/hr/kg)	(kcal/hr/kg)	(kcal/hr/kg)					(kcal/hr/kg)	(kcal/hr/kg)	(kcal/hr/kg)	(kcal/hr/kg)
10 (593)	0.794744	0.79693	0.801303	0.797659				10 (593)	0.480933	0.472568	0.47946	0.477654
11 (595)	0.779623	0.832581	0.798894	0.8037				11 (595)	0.486378	0.496506	0.492534	0.491806
12 (578)	0.78181	0.788221	0.812903	0.794311				12 (578)	0.494743	0.495401	0.489193	0.493112
13 (589)	0.792261	0.739117	0.823205	0.784861				13 (589)	0.502845	0.500189	0.496927	0.499987
14 (588)	0.806158	0.811383	0.791482	0.803008				14 (588)	0.486589	0.485247	0.488535	0.486791
15 (560)	0.780476	0.808048	0.800117	0.796214				15 (560)	0.503003	0.499426	0.503713	0.502047
16 (562)	0.760908	0.775139	0.790185	0.775411				16 (562)	0.492008	0.483879	0.483827	0.486571
Avg	0.686997	0.693927	0.702261	0.694395				Avg	0.430813	0.429152	0.429274	0.429746
SE	0.0982548	0.0996169	0.100397	0.0548669				SE	0.0616068	0.0613986	0.0613819	0.0339078
P	0.3252	0.290086	0.333518	0.0668885				P	0.320198	0.299686	0.287401	0.0592834
vs. CD-WT								vs. HFD-WT
			Day Respiratory Exchange Ratio (RER; 7 AM - 7 PM)								Day Respiratory Exchange Ratio (RER; 7 AM - 7 PM)
CD-fed Wild-type Mice								HFD-fed Wild-type Mice
	Day 1	Day 2	Day 3	Avg					Day 1	Day 2	Day 3	Avg
	(kcal/hr/kg)	(kcal/hr/kg)	(kcal/hr/kg)	(kcal/hr/kg)					(kcal/hr/kg)	(kcal/hr/kg)	(kcal/hr/kg)	(kcal/hr/kg)
1 (915)	0.758981	0.747122	0.758017	0.754707				1 (915)	0.49648	0.501109	0.496795	0.498128
2 (916)	0.706091	0.76743	0.725857	0.733126				2 (916)	0.529876	0.543387	0.538511	0.537258
3 (918)	0.723668	0.784966	0.801078	0.769904				3 (918)	0.589868	0.591349	0.601651	0.59429
4 (911)	0.759101	0.745417	0.725847	0.743455				4 (911)	0.57378	0.572247	0.578746	0.574924
5 (914)	0.77138	0.75934	0.7528	0.761174				5 (914)	0.593651	0.603742	0.598238	0.598544
6 (919)	0.715141	0.729067	0.73777	0.727326				6 (919)	0.493744	0.487424	0.491421	0.490863
7 (924)	0.723093	0.762422	0.762274	0.749263				7 (924)	0.543133	0.530085	0.540202	0.537807
8 (925)	0.721735	0.727954	0.716167	0.721952				8 (925)	0.576397	0.580188	0.581326	0.579303
9 (926)	0	0	0	0				9 (926)	0	0	0	0
Avg	0.653243	0.669302	0.664423	0.662323				Avg	0.488548	0.489948	0.491877	0.490124
SE	0.0820081	0.0838825	0.08349	0.0461315				SE	0.0623332	0.0626714	0.0629581	0.0347556
CD-fed N1/2 Mice								HFD-fed N1/2 Mice
	Day 1	Day 2	Day 3	Avg					Day 1	Day 2	Day 3	Avg
	(kcal/hr/kg)	(kcal/hr/kg)	(kcal/hr/kg)	(kcal/hr/kg)					(kcal/hr/kg)	(kcal/hr/kg)	(kcal/hr/kg)	(kcal/hr/kg)
10 (593)	0.775317	0.839311	0.77623	0.796953				10 (593)	0.646057	0.673877	0.669964	0.663299
11 (595)	0.76111	0.748763	0.780796	0.763556				11 (595)	0.543792	0.545009	0.657014	0.581938
12 (578)	0.750593	0.70337	0.783991	0.745985				12 (578)	0.642359	0.625124	0.654239	0.640574
13 (589)	0.802883	0.799747	0.770827	0.791152				13 (589)	0.587659	0.576968	0.65182	0.605482
14 (588)	0.748155	0.780377	0.742216	0.756916				14 (588)	0.662985	0.663615	0.670035	0.665545
15 (560)	0.709684	0.714788	0.754772	0.726414				15 (560)	0.525222	0.522269	0.651251	0.566247
16 (562)	0.738382	0.733317	0.763675	0.745124				16 (562)	0.642773	0.646932	0.670035	0.653246
17 (554)								17 (554)
18 (555)	0.755881	0.765823	0.773144	0.764949				18 (555)	0.548279	0.549232	0.661663	0.586391
Avg	0.75525	0.760687	0.768206	0.761381				Avg	0.599891	0.600378	0.660752	0.620341
SE	0.00957966	0.0160384	0.00496381	0.00625557				SE	0.0194984	0.0209213	0.0029413	0.010925
P	0.26329	0.328926	0.261801	0.0502012				P	0.126607	0.133188	0.0236733	0.00135297
vs. CD-WT								vs. HFD-WT
			Night Respiratory Exchange Ratio (RER; 7 PM - 7 AM)								Night Respiratory Exchange Ratio (RER; 7 PM - 7 AM)
CD-fed Wild-type Mice								HFD-fed Wild-type Mice
	Day 1	Day 2	Day 3	Avg					Day 1	Day 2	Day 3	Avg
1 (915)	0.791083	0.774667	0.775167	0.780306				1 (915)	0.791083	0.774667	0.775167	0.780306
2 (916)	0.78	0.777167	0.78525	0.780806				2 (916)	0.78	0.777167	0.78525	0.780806
3 (918)	0.778333	0.7855	0.801083	0.788306				3 (918)	0.778333	0.7855	0.801083	0.788306
4 (911)	0.792	0.79075	0.797167	0.793306				4 (911)	0.792	0.79075	0.797167	0.793306
5 (914)	0.7845	0.797667	0.798833	0.793667				5 (914)	0.7845	0.797667	0.798833	0.793667
6 (919)	0.768417	0.782833	0.777833	0.776361				6 (919)	0.768417	0.782833	0.777833	0.776361
7 (924)	0.787	0.7535	0.759917	0.766806				7 (924)	0.787	0.7535	0.759917	0.766806
8 (925)	0.8115	0.813667	0.807083	0.81075				8 (925)	0.8115	0.813667	0.807083	0.81075
9 (926)	0.777	0.775	0.798583	0.783528				9 (926)	0.777	0.775	0.798583	0.783528
Avg	0.785537	0.783417	0.788991	0.785981				Avg	0.785537	0.783417	0.788991	0.785981
SE	0.0040797	0.00560017	0.00514269	0.00279985				SE	0.0040797	0.00560017	0.00514269	0.00279985
CD-fed N1/2 Mice								HFD-fed N1/2 Mice
	Day 1	Day 2	Day 3	Avg					Day 1	Day 2	Day 3	Avg
10 (593)	0.791	0.794417	0.795083	0.7935				10 (593)	0.791	0.794417	0.795083	0.7935
11 (595)	0.7785	0.747333	0.765167	0.763667				11 (595)	0.7785	0.747333	0.765167	0.763667
12 (578)	0.784167	0.783667	0.775667	0.781167				12 (578)	0.784167	0.783667	0.775667	0.781167
13 (589)	0.785167	0.7855	0.78025	0.783639				13 (589)	0.785167	0.7855	0.78025	0.783639
14 (588)	0.791667	0.80475	0.808	0.801472				14 (588)	0.791667	0.80475	0.808	0.801472
15 (560)	0.771917	0.781667	0.78425	0.779278				15 (560)	0.771917	0.781667	0.78425	0.779278
16 (562)	0.804167	0.792083	0.811	0.802417				16 (562)	0.804167	0.792083	0.811	0.802417
17 (554)								17 (554)
18 (555)	0.805417	0.785167	0.7895	0.793361				18 (555)	0.805417	0.785167	0.7895	0.793361
Avg	0.789	0.784323	0.788615	0.787312				Avg	0.789	0.784323	0.788615	0.787312
SE	0.00412049	0.00591183	0.0055517	0.00293091				SE	0.00412049	0.00591183	0.0055517	0.00293091
P	0.560459	0.912888	0.960969	0.74422				P	0.560459	0.912888	0.960969	0.74422
vs.CD-WT								vs. HFD-WT
