# Supplementary material for: An alternative splicing program promotes adipose tissue thermogenesis
Source: eLife. 2016 Sep 16;5:e17672. doi: 10.7554/eLife.17672 (PMC5026472; doi:10.7554/eLife.17672)
Supplement: Figure 5—source data 1. — DOI: http://dx.doi.org/10.7554/eLife.17672.034 [file elife-17672-fig5-data1.xlsx]

## Sheet: Cold Challenge
Time (h)		Core temperature ºC	Mean	SEM	p
0	FWT	37.1	36.6625	0.207827					mean	sem
		36.1					0	WT	36.6625	0.207827
		37.2						KO	37.575	0.158959
		37.2					2	WT	35.4625	0.33109
		36.3						KO	37.075	0.143614
		35.9					4	WT	35.325	0.273698
		36.2						KO	36.5625	0.0962465
		37.3					6	WT	34.9125	0.438519
	FN1,2	38	37.575	0.158959	0.00396607			KO	36.5375	0.212079
		37.3
		37.8
		37.5
		37.8
		37
		38.2						0	2	4	6
		37					wt	36.6625	35.4625	35.325	34.9125
2	FWT	34.9	35.4625	0.33109			ko	37.575	37.075	36.5625	36.5375
		33.8
		36.2						0.207827	0.33109	0.273698	0.438519
		35.7						0.158959	0.143614	0.0962465	0.212079
		34.7
		35.7
		36.7
		36
	FN1,2	37.1	37.075	0.143614	0.00134796
		37
		37.6
		36.8
		36.5
		36.7
		37.3
		37.6
4	FWT	34.1	35.325	0.273698
		34.8
		35.4
		35.5
		36.3
		34.8
		36.4
		35.3
	FN1,2	36.1	36.5625	0.0962465	0.00225988
		36.9
		36.4
		36.4
		36.5
		36.7
		36.6
		36.9
6	FWT	32	34.9125	0.438519
		35.4
		34.5
		35.5
		35.8
		35.1
		35.4
		35.6
	FN1,2	36.4	36.5375	0.212079	0.0074358
		35.8
		36
		36.4
		36.1
		37.4
		36.9
		37.3
