# Supplementary material for: An alternative splicing program promotes adipose tissue thermogenesis
Source: eLife. 2016 Sep 16;5:e17672. doi: 10.7554/eLife.17672 (PMC5026472; doi:10.7554/eLife.17672)
Supplement: Figure 5—source data 2. — DOI: http://dx.doi.org/10.7554/eLife.17672.035 [file elife-17672-fig5-data2.xlsx]

## Sheet: Cidea
	Cidea	18s	Ratio	Fold	Mean	SEM	p
FWT 21C	4.17036	13.4959	0.30901	0.755216	1	0.0927955			0.409167
	4.60498	11.883	0.387527	0.947112
	6.57793	11.219	0.586323	1.43297
	3.87506	10.0546	0.385402	0.941918
	6.93186	18.1892	0.381098	0.931398
	7.95507	19.611	0.405644	0.99139
FN1,2 21C	8.47792	9.17859	0.923663	2.25742	2.63526	0.626501	0.0473603
	14.3601	14.1398	1.01558	2.48206
	10.0607	12.0051	0.838031	2.04814
	2.99568	4.38278	0.683511	1.67049
	10.1822	4.36801	2.33108	5.69713
	7.50772	11.0781	0.67771	1.65632
FWT 24C	9.84282	9.78469	1.00594	2.45851	0.91152	0.246467
	1.2679	12.2373	0.103609	0.25322
	3.22555	10.0685	0.32036	0.782957
	7.42173	18.4511	0.402237	0.983062
	2.63902	32.5464	0.081085	0.198171
	5.14165	16.4448	0.31266	0.764138
	5.10221	15.2109	0.335432	0.819792
	5.92007	14.0157	0.422388	1.03231
FN1,2 4C	17.7495	13.329	1.33165	3.25453	3.01779	0.499058	0.00344033
	17.844	16.1153	1.10727	2.70616
	13.6165	15.4824	0.879482	2.14944
	58.4584	23.3917	2.49911	6.10781
	9.35767	19.1186	0.489453	1.19622
	21.6308	20.0328	1.07977	2.63895
	20.0053	15.4495	1.29488	3.16467
	15.7186	13.1357	1.19663	2.92456

## Sheet: Dio2
	Dio2	18s	Ratio	Fold	Mean	SEM	p
FWT 21C	6.96303	30.4671	0.228542	2.06759	1	0.393433			0.110536
	0.861042	28.1483	0.0305895	0.276739
	2.94818	41.6347	0.0708107	0.640614
	2.39638	65.6082	0.0365257	0.330442
	9.5194	36.1288	0.263485	2.38371
	1.06648	32.0634	0.0332616	0.300913
FN1,2 21C	0.28503	14.2243	0.0200383	0.181283	0.776697	0.249718	0.643655
	2.28215	34.2814	0.0665711	0.602259
	5.63809	26.6685	0.211413	1.91262
	0.782601	23.5356	0.0332517	0.300823
	4.54309	28.2712	0.160697	1.4538
	1.10557	36.8088	0.0300355	0.271727
	1.96101	24.8347	0.0789627	0.714364
FWT 24C	48.635	67.8794	0.716492	6.48199	9.51015	2.38164
	25.7478	56.9659	0.451986	4.08905
	121.854	116.441	1.04649	9.46743
	18.1312	49.4053	0.366988	3.32009
	17.8005	63.5909	0.279921	2.53241
	77.2861	33.4712	2.30904	20.8895
	92.7785	49.7905	1.86338	16.8577
	80.193	58.3052	1.3754	12.443
FN1,2 4C	183.185	57.2388	3.20036	28.9532	23.7302	5.14782	0.0348798
	125.472	62.5987	2.00438	18.1333
	161.067	38.1097	4.2264	38.2356
	86.8425	37.4807	2.317	20.9615
	12.4039	38.2881	0.323961	2.93083
	80.0665	48.1388	1.66324	15.0471
	282.23	61.011	4.62588	41.8497

## Sheet: Ppargc1a
	Ppargc1a	18s	Ratio	Fold	Mean	SEM	p
FWT 21C	14.7532	37.8281	0.390007	1.31117	1	0.235733			0.297448
	3.61563	32.644	0.11076	0.372366
	9.59789	37.669	0.254795	0.856603
	19.5052	42.2795	0.461341	1.55099
	32.2819	67.5944	0.477582	1.6056
	3.24334	35.9551	0.0902055	0.303264
FN1,2 21C	3.22254	14.1386	0.227925	0.766268	1.55413	0.389096	0.25214
	14.9206	29.8049	0.500608	1.68301
	33.1835	29.691	1.11763	3.75739
	5.26533	24.4583	0.215277	0.723748
	13.4241	35.304	0.380242	1.27835
	11.4286	27.701	0.412571	1.38704
	10.2442	26.8403	0.38167	1.28315
FWT 24C	42.4944	39.3557	1.07975	3.63005	3.42362	0.447976
	45.3569	41.7203	1.08717	3.65497
	74.8555	73.8348	1.01382	3.40841
	20.5574	28.3696	0.724628	2.43615
	15.956	42.4289	0.376065	1.2643
	24.9389	26.0165	0.95858	3.22268
	47.818	28.4227	1.68239	5.65608
	48.0049	39.207	1.2244	4.11634
FN1,2 4C	67.0672	26.1932	2.56048	8.60816	5.38308	0.752488	0.0493755
	47.0499	31.5286	1.49229	5.01697
	41.4941	18.6858	2.22062	7.46557
	67.4306	45.1802	1.49248	5.01761
	46.1773	41.4632	1.11369	3.74416
	33.1874	37.5432	0.883979	2.97188
	92.7304	64.1834	1.44477	4.85722

## Sheet: Ppargc1b
	Ppargc1b	18s	Ratio	Fold	Mean	SEM	p
FWT 21C	43.3878	52.5758	0.825243	1.00368	1	0.21039			0.822214
	10.8577	46.5339	0.23333	0.283782
	27.9418	28.7761	0.971008	1.18097
	59.1953	54.1986	1.09219	1.32836
	131.892	95.8633	1.37583	1.67332
	22.5229	51.6957	0.435683	0.529889
FN1,2 21C	9.2194	16.2684	0.566707	0.689245	0.955023	0.191304	0.877289
	36.8609	72.4145	0.509026	0.619091
	112.128	66.5518	1.68482	2.04913
	50.8834	84.5716	0.601661	0.731757
	69.6378	93.7122	0.743102	0.903781
	59.5257	69.1823	0.860418	1.04646
	51.3806	96.7803	0.5309	0.645695
FWT 24C	62.9282	58.6615	1.07273	1.30469	0.887892	0.103783
	57.9641	78.1747	0.74147	0.901796
	124.809	145.474	0.857942	1.04345
	25.8299	68.7654	0.375624	0.456844
	26.2636	57.2291	0.45892	0.558151
	35.3726	53.2469	0.664312	0.807955
	63.4829	64.0988	0.990391	1.20454
	55.6232	81.93	0.678912	0.825711
FN1,2 4C	167.702	79.2006	2.11744	2.57529	1.84003	0.257751	0.00729428
	112.762	82.8379	1.36123	1.65557
	83.7544	70.107	1.19467	1.45298
	84.4338	93.4291	0.903722	1.09913
	67.0947	69.2792	0.968468	1.17788
	101.176	57.7332	1.75247	2.1314
	217.079	83.2183	2.60855	3.17259
	15.7186	13.1357	1.19663	1.45538

## Sheet: Ucp1
	Ucp1	18s	Ratio	Fold	Mean	SEM	p
FWT 21C	9.83498	31.3437	0.313778	2.37329	1	0.409837			0.132212
	6.10806	27.6107	0.221221	1.67323
	5.83235	28.1248	0.207374	1.56849
	0.00935479	44.7161	0.000209204	0.00158233
	2.75707	54.4544	0.0506308	0.382951
	0.00220133	35.9896	6.11657e-05	0.000462632
FN1,2 21C	0.493398	13.8811	0.0355447	0.268845	0.546697	0.287957	0.388373
	2.22513	28.4181	0.0782997	0.592226
	17.2938	59.3992	0.291145	2.2021
	0.115237	34.7598	0.00331522	0.025075
	0.207663	50.8503	0.00408382	0.0308883
	2.02753	29.9104	0.0677867	0.512711
	1.33406	51.7365	0.0257857	0.195032
FWT 4C	12.8297	35.4896	0.361507	2.73429	3.19464	1.95087
	3.87295	58.5218	0.0661796	0.500555
	4.54714	108.099	0.0420645	0.318158
	1.07941	42.8214	0.0252072	0.190657
	0.391291	49.5094	0.00790337	0.0597778
	51.1716	23.7864	2.1513	16.2715
	26.4657	43.2559	0.61184	4.6277
	5.69316	50.394	0.112973	0.854481
FN1,2 4C	216.002	51.2164	4.21743	31.8989	32.8052	11.6579	0.0441379
	52.1261	52.147	0.999601	7.56057
	264.948	30.8586	8.58588	64.94
	9.1133	48.4064	0.188267	1.42397
	2.8282	35.7661	0.0790748	0.598089
	201.429	31.5663	6.38113	48.2642
	599.417	60.4895	9.90945	74.9509
