# Supplementary material for: An alternative splicing program promotes adipose tissue thermogenesis
Source: eLife. 2016 Sep 16;5:e17672. doi: 10.7554/eLife.17672 (PMC5026472; doi:10.7554/eLife.17672)
Supplement: Figure 5—source data 3. — DOI: http://dx.doi.org/10.7554/eLife.17672.036 [file elife-17672-fig5-data3.xlsx]

## Sheet: CHOW
	Chow											Chow
Group				0	15	30	60	90	120		Group				0	15	30	60	90	120
Fwt CD				71	216	186	109	92	82		FΔ12 CD				46	270	255	184	110	110
				88	168	153	113	104	79						99	238	234	123	129	90
				72	221	223	144	105	94						95	138	126	83	71	78
				68	99	206	83	92	98						99	269	223	135	100	104
				76	229	99	139	106	99						88	264	231	164	114	54
				65	257	241	174	132	135						84	301	253	221	160	132
				88	259	292	201	145	168						104	266	253	153	143	110
				93	245	232	146	132	123						100	205	304	172	158	110
				0	15	30	60	90	120						0	15	30	60	90	120
			MEAN	77.625	211.75	204	138.625	113.5	109.75					MEAN	89.375	243.875	234.875	154.375	123.125	98.5
			SD	10.5687	54.002	58.812	37.5193	20.0713	30.2926					SD	18.7307	51.0278	50.4988	41.7062	30.5026	23.9702
														PVALUE	0.150426	0.241592	0.279296	0.440541	0.470159	0.424625
				8	8	8	8	8	8						8	8	8	8	8	8
				2.82843	2.82843	2.82843	2.82843	2.82843	2.82843						2.82843	2.82843	2.82843	2.82843	2.82843	2.82843
			SEM	3.73658	19.0926	20.7932	13.2651	7.09628	10.7101					SEM	6.6223	18.0411	17.854	14.7454	10.7843	8.47475

## Sheet: HFD
	HFD											HFD
Group				0	15	30	60	90	120		Group				0	15	30	60	90	120
Fwt HFD				43	215	215	176	115	92		FΔ12 HFD				66	243	302	220	139	77
				72	239	228	135	127	88						53	251	265	202	129	70
				61	228	270	158	120	131						55	222	283	203	143	109
				69	250	283	183	147	96
				102	378	375	326	222	201						53	237	270	147	107	59
				103	338	302	257	182	152						72	301	301	262	218	162
				87	264	299	290	133	134						63	245	245	146	85	59
				45	239	265	175	222	88						44	217	280	203	145	89
															36	234	215	167	105	80
				0	15	30	60	90	120						0	15	30	60	90	120
			MEAN	72.75	268.875	279.625	212.5	158.5	122.75					MEAN	55.25	243.75	270.125	193.75	133.875	88.125
			SD	23.2425	57.8482	49.4713	69.1313	44.346	40.0883					SD	11.7321	25.8056	29.103	39.2201	40.1406	34.0354
														PVALUE	0.0854672	0.288965	0.64856	0.518273	0.2639	0.084239
				8	8	8	8	8	8						8	8	8	8	8	8
				2.82843	2.82843	2.82843	2.82843	2.82843	2.82843						2.82843	2.82843	2.82843	2.82843	2.82843	2.82843
			SEM	8.21747	20.4524	17.4908	24.4416	15.6787	14.1734					SEM	4.14793	9.12365	10.2894	13.8664	14.1918	12.0333
