# Supplementary material for: An alternative splicing program promotes adipose tissue thermogenesis
Source: eLife. 2016 Sep 16;5:e17672. doi: 10.7554/eLife.17672 (PMC5026472; doi:10.7554/eLife.17672)
Supplement: Source code 1. — DOI: http://dx.doi.org/10.7554/eLife.17672.039 [file elife-17672-code1.pl]

#!/usr/bin/perl -w
use strict;
use Scalar::Util qw(looks_like_number);
use File::Basename;
use File::Path qw/make_path/;

########################################################
##                                                      #
##    Author: Yvonne Edwards, PhD. Date: 2015, 2016     #
##    Director, PMM Bioinformatics Core.                # 
##    Program in Molecular Medicine,                    #
##    University of Massachusetts Medical School,       #
##    373 Plantation Street, Worcester, MA 01605,       #
##    Contact yvonne.edwards@umassmed.edu               #
##                                                      #
#########################################################
##                                                      #
##    If the script helps with your research,           # 
##    please cite:                                      #
##    Vernia S, Edwards YJK, Han MS, Cavanagh-Kyros J,  # 
##    Barrett T, Kim JK, Davis RJ. (2016)               #
##    A pre-mRNA Alternative Splicing Program           # 
##    Promotes Adipose Tissue Thermogenesis.            #
##                                                      #
#########################################################


if (scalar (@ARGV) == 5) {

  my $myMatsOutputDir = $ARGV[0];
  my $scriptOutputDir = $ARGV[1];
  my $SBP = $ARGV[2];
  my $FDR = $ARGV[3];
  my $DIL = $ARGV[4];

  
  my $geneFile = $scriptOutputDir . "/MATS_geneSymbol_FDRlt" . "$FDR"; 
  my $sigFile = $scriptOutputDir .  "/MATS_sig_FLANKSeq" . "$SBP". "_FDRlt" . "$FDR". "_DILgt" . "$DIL"   . ".bed"; 
  my $notsigFile = $scriptOutputDir . "/MATS_NOTsig_FLANKSeq". "$SBP". "_FDRge" . "$FDR" . ".bed";

  my $dir = dirname($geneFile);
  make_path($dir);

  my %listOfSigGeneSymbols = ();

  open(OUT1, ">$sigFile" ) or die "Could not open file '$sigFile' $!";
  open(OUT3, ">$geneFile" ) or die "Could not open file '$geneFile' $!";
  open(OUT2, ">$notsigFile" ) or die "Could not open file '$notsigFile' $!";

  # Five main types of rMATS files
  my @array = ("SE.MATS.ReadsOnTargetAndJunctionCounts.txt", "A3SS.MATS.ReadsOnTargetAndJunctionCounts.txt", "A5SS.MATS.ReadsOnTargetAndJunctionCounts.txt", "RI.MATS.ReadsOnTargetAndJunctionCounts.txt", "MXE.MATS.ReadsOnTargetAndJunctionCounts.txt" ); 

  my $dGene  ;
  my $dExon  ;
  my $dChr   ;
  my $dStart ;
  my $dEnd   ;
  my $dStrand;
  my $p      ;
  my $padj   ;
  my $dp     ;
  my $dpadj  ;
  my $IncLevelDiff ;

  foreach my $file ( @array ) {

    # go through each RMATS file
    print $file . "\n"; 
    my $myMatsOutputFile  = $myMatsOutputDir  . "/" . $file ; 
    print $myMatsOutputFile . "\n";

    open (FILE, "$myMatsOutputFile");
    while (my $line = <FILE>) {
      next if ($line =~ /geneSymbol/); #ignore header row
      chomp $line;
      my @fields = split "\t", $line;
      # print scalar ( @fields) . "\n";

      if ($file eq  "MXE.MATS.ReadsOnTargetAndJunctionCounts.txt" )  {
        #MXE.MATS.ReadsOnTargetAndJunctionCounts.txt
        $dGene   = $fields[2];
        $dExon   = $fields[0];
        $dChr    = $fields[3];
        $dStart  = $fields[5];
        $dEnd    = $fields[6];
        $dStrand = $fields[4];
        $p       = $fields[20];
        $padj    = $fields[21];
        $IncLevelDiff = $fields[24]  ;
      }  
      else {
        # the four others
        $dGene   = $fields[2];
        $dExon   = $fields[0];
        $dChr    = $fields[3];
        $dStart  = $fields[5];
        $dEnd    = $fields[6];
        $dStrand = $fields[4];
        $p       = $fields[18];
        $padj    = $fields[19];
        $IncLevelDiff = $fields[22]  ;
      }

      if ( defined $dStart ) {

        # Handling of quotes around gene names in column labeled geneSymbol
        my $gene = substr $dGene, 1, -1;
        my $novaSearchStart = $dStart - $SBP; 
        my $novaSearchEnd = $dEnd + $SBP; 

        # some lines have NA for p value and padj value
        if ( looks_like_number($p) ) { 
          $dp = $p; 
        }
        else {
          $dp =1;
        }

        # some lines have NA for p value and padj value
        if ( looks_like_number($padj) ) { 
          $dpadj = $padj; 
        }
        else {
          $dpadj =1;
        }

        if ($dpadj < $FDR)   { # get exons that pass the FDR filter 

          #sample rmats Filters: FDR < 0.05 and absolute Delta Inc Level > 0.10
          #if ( ($IncLevelDiff > $DIL) or ($IncLevelDiff < (-1 * $DIL ) ) )   {
          if ( ( abs ($IncLevelDiff) > $DIL)   )   { ## get exons that pass the Delta Inclusion Level filter

            # Print out the ranges/regions or statistically differentially expressed alternatively spliced exons 
            # Print out the chr start and end of feature 
            print OUT1 "chr" . $dChr . "\t" .  $novaSearchStart . "\t".  $novaSearchEnd . "\n";

          } ## get exons that pass the Delta Inclusion Level filter

          # keep list of genes that the FDR < 0.05
          $listOfSigGeneSymbols{$gene}++ ;
          print OUT3 $gene . "\n";


        } # if ($dpadj < $FDR)   # get exons that pass the FDR filter  
      } # if ( defined $dStart ) {
    } # while (my $line = <FILE>) {
  } # foreach

  close (FILE); 
  close (OUT1); 
  close (OUT3); 

  foreach my $file ( @array ) {

    # go through each RMATS file
    print $file . "\n"; 
    my $myMatsOutputFile  = $myMatsOutputDir  . "/" . $file ; 
    print $myMatsOutputFile . "\n";

    open (FILE, "$myMatsOutputFile");
    while (my $line = <FILE>) {
      next if ($line =~ /geneSymbol/); #ignore header row
      chomp $line;
      my @fields = split "\t", $line;
      # print scalar ( @fields) . "\n";

      if ($file eq  "MXE.MATS.ReadsOnTargetAndJunctionCounts.txt" )  {
        #MXE.MATS.ReadsOnTargetAndJunctionCounts.txt
        $dGene   = $fields[2];
        $dExon   = $fields[0];
        $dChr    = $fields[3];
        $dStart  = $fields[5];
        $dEnd    = $fields[6];
        $dStrand = $fields[4];
        $p       = $fields[20];
        $padj    = $fields[21];
        $IncLevelDiff = $fields[24]  ;
      }  
      else {
        # the four others
        $dGene   = $fields[2];
        $dExon   = $fields[0];
        $dChr    = $fields[3];
        $dStart  = $fields[5];
        $dEnd    = $fields[6];
        $dStrand = $fields[4];
        $p       = $fields[18];
        $padj    = $fields[19];
        $IncLevelDiff = $fields[22]  ;
      }

      if ( defined $dStart ) {

        # Handling of quotes around gene names in column labeled geneSymbol
        my $gene = substr $dGene, 1, -1;
        my $novaSearchStart = $dStart - $SBP; 
        my $novaSearchEnd = $dEnd + $SBP; 

        # some lines have NA for p value and padj value
        if ( looks_like_number($p) ) { 
          $dp = $p; 
        }
        else {
          $dp =1;
        }

        # some lines have NA for p value and padj value
        if ( looks_like_number($padj) ) { 
          $dpadj = $padj; 
        }
        else {
          $dpadj =1;
        }

        if ($dpadj >= $FDR)   { # get exons ithat DO NOT MEET FDR SIGNIFICANCE 

          if ( ! $listOfSigGeneSymbols{$gene} ) { # exclude exon in gene that does have another AS gene in it that does meet the FDR
            print OUT2 "chr" . $dChr . "\t" .  $novaSearchStart . "\t".  $novaSearchEnd . "\n";
          }

        }# if ($dpadj >= $FDR)   { # get exons NOT MEETING FDR  SIGNIFICANCE 
      } # if ( defined $dStart ) {
    } # while (my $line = <FILE>) {
  } # foreach
  close (OUT2); 

}
else {

  print STDERR "\n\n";
  print STDERR "Custom script to extract genomic regions for (a) statistcally differentially expressed alternatively spliced exons (FDR<0.05; |Delta Inc Level|>0.1);\n";
  print STDERR "(b) exons not meeting statistical significance (FDR>=0.05). alternative splices exons are output from rMATS version 3.0.9.\n";
  print STDERR "Exons, in genes with one or more AS exons with FDR < 0.05 and one or more AS exons with FDR >= 0.5, were excluded from the second group.\n";
  print STDERR "The coordinates of each region are expanded to include an additional 500bp of sequence flanking the 5' and the 3' of  genomic region.\n";
  print STDERR "\n\n";
  print STDERR "Usage:./getAltSplExonSigAndNotSigRmats.pl  rMatsDir (fullpath) OutputDir (fullpath) flank_bp FDRcutoff DelatIncLevelcutoff \n\n";
  print STDERR "./getAltSplExonSigAndNotSigRmats.pl /project/BIOIFX-030/mats_v309_BAM/MATS_output/ /project/BIOIFX-030/other/ENRICH/MATS_BIOIFX-030 500 0.05 0.1 \n\n";
  exit (0);
}
