# Supplementary material for: An alternative splicing program promotes adipose tissue thermogenesis
Source: eLife. 2016 Sep 16;5:e17672. doi: 10.7554/eLife.17672 (PMC5026472; doi:10.7554/eLife.17672)
Supplement: Source code 2. — DOI: http://dx.doi.org/10.7554/eLife.17672.040 [file elife-17672-code2.pl]

#!/usr/bin/perl -w
use strict;

########################################################
#                                                      #
#    Author: Yvonne Edwards, PhD. 2014, 2015, 2016     #
#    Director, PMM Bioinformatics Core.                # 
#    Program in Molecular Medicine,                    #
#    University of Massachusetts Medical School,       #
#    373 Plantation Street, Worcester, MA 01605,       #
#    Contact yvonne.edwards@umassmed.edu               #
#                                                      #
########################################################
##                                                      #
##    If the script helps with your research,           # 
###    please cite:                                      #
###    Vernia S, Edwards YJK, Han MS, Cavanagh-Kyros J,  # 
###    Barrett T, Kim JK, Davis RJ. (2016)               #
###    A pre-mRNA Alternative Splicing Program           # 
###    Promotes Adipose Tissue Thermogenesis.            #
###                                                      #
##########################################################

if (scalar (@ARGV) == 2) {

  my $bp = $ARGV[0];
  my $number = $ARGV[1];

  if ($bp > 0 )  {
    my $randomGRFile =  "randomGenomicRegions_bp" . "$bp" ."_n" . "$number" . ".bed"; 
    open(FILE, ">$randomGRFile" ) or die "Could not open file '$randomGRFile' $!";

    # mm10 and Ensembl GRCm38 are equivalenti assemblies.
    # chromosome sizes: igv/resources/chromSizes/mm10.chrom.sizes
    #https://github.com/igvteam/igv/blob/master/resources/chromSizes/mm10.chrom.sizes
    #   Chr1  = genome.Chromosome{Chr: "Chr1", Desc: "Chromosome", Length: 195471971}
    #   Chr2  = genome.Chromosome{Chr: "Chr2", Desc: "Chromosome", Length: 182113224}
    #   Chr3  = genome.Chromosome{Chr: "Chr3", Desc: "Chromosome", Length: 160039680}
    #   Chr4  = genome.Chromosome{Chr: "Chr4", Desc: "Chromosome", Length: 156508116}
    #   Chr5  = genome.Chromosome{Chr: "Chr5", Desc: "Chromosome", Length: 151834684}
    #   Chr6  = genome.Chromosome{Chr: "Chr6", Desc: "Chromosome", Length: 149736546}
    #   Chr7  = genome.Chromosome{Chr: "Chr7", Desc: "Chromosome", Length: 145441459}
    #   Chr8  = genome.Chromosome{Chr: "Chr8", Desc: "Chromosome", Length: 129401213}
    #   Chr9  = genome.Chromosome{Chr: "Chr9", Desc: "Chromosome", Length: 124595110}
    #   Chr10 = genome.Chromosome{Chr: "Chr10", Desc: "Chromosome", Length: 130694993}
    #   Chr11 = genome.Chromosome{Chr: "Chr11", Desc: "Chromosome", Length: 122082543}
    #   Chr12 = genome.Chromosome{Chr: "Chr12", Desc: "Chromosome", Length: 120129022}
    #   Chr13 = genome.Chromosome{Chr: "Chr13", Desc: "Chromosome", Length: 120421639}
    #   Chr14 = genome.Chromosome{Chr: "Chr14", Desc: "Chromosome", Length: 124902244}
    #   Chr15 = genome.Chromosome{Chr: "Chr15", Desc: "Chromosome", Length: 104043685}
    #   Chr16 = genome.Chromosome{Chr: "Chr16", Desc: "Chromosome", Length: 98207768}
    #   Chr17 = genome.Chromosome{Chr: "Chr17", Desc: "Chromosome", Length: 94987271}
    #   Chr18 = genome.Chromosome{Chr: "Chr18", Desc: "Chromosome", Length: 90702639}
    #   Chr19 = genome.Chromosome{Chr: "Chr19", Desc: "Chromosome", Length: 61431566}
    #   ChrX  = genome.Chromosome{Chr: "ChrX", Desc: "Chromosome", Length: 171031299}
    #   ChrY  = genome.Chromosome{Chr: "ChrY", Desc: "Chromosome", Length: 91744698}
    #   only Chr1 to Chr19 plus ChrX and Chr Y included - MOUSE GENOME MM10 
    my %mm10ChromSizes = (
      "chr1", 195471971,
      "chr2", 182113224,
      "chr3", 160039680,
      "chr4", 156508116,
      "chr5", 151834684,
      "chr6", 149736546,
      "chr7", 145441459,
      "chr8", 129401213,
      "chr9", 124595110,
      "chr10", 130694993,
      "chr11", 122082543,
      "chr12", 120129022,
      "chr13", 120421639,
      "chr14", 124902244,
      "chr15", 104043685,
      "chr16", 98207768,
      "chr17", 94987271,
      "chr18", 90702639,
      "chr19", 61431566,
      "chrX", 171031299,
      "chrY", 91744698,
    );

    my $i;
    for($i = 1; $i <= $number ; $i++) {
      my @keys = keys(%mm10ChromSizes);
      my $randomChr = $keys[rand(@keys)];
      my $myChrLength = $mm10ChromSizes{$randomChr};
      #print $randomChr . "\n"; 
      #print $myChrLength . "\n"; 
      my $randomStart = int(rand($myChrLength)); 
      my $randomEnd = $randomStart + $bp - 1 ; # if bp is 10 - the fragment will contain 10bp 
      #print $randomStart .  "\n";
      #print $randomEnd . "\n";
      print FILE $randomChr . "\t" .  $randomStart ."\t" . $randomEnd . "\n";
    } # for($i = 1; $i < 10001; $i++) {
    close (FILE); 

  }#if ($bp > 0 )  {
  else {
    print STDERR "\n";
    print STDERR "NOTE: size supplied must be larger than: 0\n";
    print STDERR "Usage:./getRandomGRegions_mm10.pl size(bp) Number(n)\n\n";
    print STDERR "Usage:./getRandomGRegions_mm10.pl 1100 10000\n\n";
    print STDERR "\n\n\n";
    exit (0);
  }#if ($bp > 0 )  {


}# if (scalar (@ARGV) == 0) {
else {
  print STDERR "\n";
  print STDERR "Generates mm10 genomic regions of user-specified length/size (bp) and number (n).\n";
  print STDERR "The chromosome name and the chromosome start are randomly selected\n";
  print STDERR "The chromosome end position is computed based on required length/size (bp)\n";
  print STDERR "NOTE: size supplied must be greater than 0\n";
  print STDERR "NOTE: number supplied must be greater than 0\n";
  print STDERR "Output is a tab-delimited file containing chrName, chrStart, chrEnd. sampleoutput Filename randomGenomicRegions_bp1100_n10000.bed\n\n";
  print STDERR "Usage:./getRandomGRegions_mm10.pl size(bp) Number(n)\n\n";
  print STDERR "Usage:./getRandomGRegions_mm10.pl 1100 10000\n\n";
  print STDERR "\n\n\n";
  exit (0);
}# if (scalar (@ARGV) == 0) { 
